# Supplementary material for: Network-based protein-protein interaction prediction method maps perturbations of cancer interactome
Source: PLoS Genet. 2021 Nov 2;17(11):e1009869. doi: 10.1371/journal.pgen.1009869 (PMC8610286; doi:10.1371/journal.pgen.1009869)
Supplement: S2 Table — (TSV) [file pgen.1009869.s003.tsv]

hgnc_symbol	gene	Freq	adjustedP	chromosome_name	start_position	end_position	hub_gene_type
A1BG	A1BG	76	0.00480283625424563	19	58345178	58353492	Type1 hub genes
AAK1	AAK1	927	0	2	69457997	69674349	Type1 hub genes
ABCA13	ABCA13	530	0	7	48171458	48647497	Type1 hub genes
ACTR3B	ACTR3B	218	1.51563478205335e-77	7	152759749	152855378	Type1 hub genes
ADAM17	ADAM17	434	2.77541306543109e-267	2	9488486	9556732	Type1 hub genes
ADAMTS3	ADAMTS3	83	5.20521189073674e-05	4	72280969	72569221	Type1 hub genes
ADCYAP1	ADCYAP1	171	1.94699936380771e-46	18	904871	912172	Type1 hub genes
ADIPOR2	ADIPOR2	150	2.90514701423276e-34	12	1688574	1788674	Type1 hub genes
ADNP	ADNP	613	0	20	50888916	50931437	Type1 hub genes
ADORA2A	ADORA2A	801	0	22	24417879	24442357	Type1 hub genes
ADORA2B	ADORA2B	85	1.28484970447883e-05	17	15945130	15975746	Type1 hub genes
AGTR1	AGTR1	89	6.83819437613743e-07	3	148697784	148743008	Type1 hub genes
AICDA	AICDA	154	1.72564047283112e-36	12	8602170	8612867	Type1 hub genes
AJUBA	AJUBA	305	3.43990520360354e-146	14	22971177	22982551	Type1 hub genes
AKAP12	AKAP12	926	0	6	151239967	151358559	Type1 hub genes
AKT1	AKT1	627	0	14	104769349	104795751	Type1 hub genes
AMH	AMH	177	3.98537177234308e-50	19	2249309	2252073	Type1 hub genes
AMOTL2	AMOTL2	115	6.82556392115059e-17	3	134355347	134375479	Type1 hub genes
ANGPT1	ANGPT1	669	0	8	107249482	107498055	Type1 hub genes
ANGPT4	ANGPT4	236	1.11444176935688e-90	20	869900	916334	Type1 hub genes
ANKK1	ANKK1	95	6.06936043057215e-09	11	113387779	113400416	Type1 hub genes
ANKLE2	ANKLE2	119	1.14105217860474e-18	12	132725503	132761832	Type1 hub genes
ANKRD17	ANKRD17	262	1.08990084994931e-110	4	73073376	73258798	Type1 hub genes
ANKRD6	ANKRD6	100	8.9210036201994e-11	6	89433152	89633834	Type1 hub genes
APLN	APLN	187	1.81384246554625e-56	X	129645259	129654956	Type1 hub genes
ARAF	ARAF	220	5.65117033432773e-79	X	47561205	47571908	Type1 hub genes
AREG	AREG	507	0	4	74445136	74455005	Type1 hub genes
ARF4	ARF4	108	6.29921920103791e-14	3	57571363	57598220	Type1 hub genes
ARFGEF2	ARFGEF2	98	4.97191525661483e-10	20	48921711	49036693	Type1 hub genes
ARHGAP24	ARHGAP24	180	5.28338070653094e-52	4	85475150	86002668	Type1 hub genes
ARHGAP36	ARHGAP36	153	6.27689609486061e-36	X	131058346	131089885	Type1 hub genes
ARNT	ARNT	1116	0	1	150809713	150876708	Type1 hub genes
ARRB1	ARRB1	527	0	11	75260122	75351705	Type1 hub genes
ASB5	ASB5	164	3.00634687098068e-42	4	176213673	176277571	Type1 hub genes
ASCL1	ASCL1	316	1.03947230894903e-155	12	102957674	102960513	Type1 hub genes
ASNS	ASNS	84	2.60097329408904e-05	7	97851677	97872542	Type1 hub genes
ASPM	ASPM	154	1.72564047283112e-36	1	197084121	197146694	Type1 hub genes
ATF7IP	ATF7IP	439	2.38239608444784e-272	12	14365676	14502931	Type1 hub genes
ATG10	ATG10	150	2.90514701423276e-34	5	81972023	82276857	Type1 hub genes
ATN1	ATN1	250	2.62168466859613e-101	12	6924463	6942321	Type1 hub genes
ATP12A	ATP12A	287	5.4987697813658e-131	13	24680408	24712472	Type1 hub genes
ATXN3	ATXN3	523	0	14	92044496	92106621	Type1 hub genes
AURKA	AURKA	679	0	20	56369389	56392337	Type1 hub genes
AURKC	AURKC	158	9.24657862578038e-39	19	57230802	57235548	Type1 hub genes
AUTS2	AUTS2	302	1.26834826642698e-143	7	69598296	70793506	Type1 hub genes
AXIN1	AXIN1	151	8.14464436972686e-35	16	287440	352723	Type1 hub genes
AXIN2	AXIN2	287	5.4987697813658e-131	17	65528563	65561648	Type1 hub genes
BAMBI	BAMBI	153	6.27689609486061e-36	10	28677510	28682932	Type1 hub genes
BAP1	BAP1	329	3.56884625313753e-167	3	52401008	52410008	Type1 hub genes
BCAR1	BCAR1	83	5.20521189073674e-05	16	75228181	75268053	Type1 hub genes
BCAS3	BCAS3	85	1.28484970447883e-05	17	60677453	61392838	Type1 hub genes
BCL2L2	BCL2L2	173	1.17401269810739e-47	14	23298790	23311751	Type1 hub genes
BECN1	BECN1	1515	0	17	42810134	42833350	Type1 hub genes
BET1	BET1	216	3.99128780990524e-76	7	93962762	94004382	Type1 hub genes
BGLAP	BGLAP	177	3.98537177234308e-50	1	156242184	156243317	Type1 hub genes
BMPER	BMPER	529	0	7	33904308	34156427	Type1 hub genes
BRAF	BRAF	1305	0	7	140719327	140924929	Type1 hub genes
BRCA1	BRCA1	370	9.43912537088599e-205	17	43044295	43170245	Type1 hub genes
BRCA2	BRCA2	191	4.53390615226274e-59	13	32315086	32400268	Type1 hub genes
BRD7	BRD7	514	0	16	50313487	50368988	Type1 hub genes
BRK1	BRK1	389	7.55217447985927e-223	3	10115675	10127190	Type1 hub genes
BRPF1	BRPF1	672	0	3	9731729	9748019	Type1 hub genes
BSN	BSN	125	1.92639882761799e-21	3	49554477	49671549	Type1 hub genes
BTC	BTC	1078	0	4	74744759	74794523	Type1 hub genes
BTN2A2	BTN2A2	259	2.54355037393558e-108	6	26383096	26394874	Type1 hub genes
BTNL3	BTNL3	132	7.84224852507856e-25	5	180988846	181006727	Type1 hub genes
CA6	CA6	236	1.11444176935688e-90	1	8945867	8975092	Type1 hub genes
CAB39	CAB39	78	0.00140068085845026	2	230712842	230821075	Type1 hub genes
CACNA1G	CACNA1G	82	0.000102969030771319	17	50560715	50627474	Type1 hub genes
CAMK2B	CAMK2B	291	2.52875955193247e-134	7	44217150	44334577	Type1 hub genes
CAMK4	CAMK4	84	2.60097329408904e-05	5	111223653	111494886	Type1 hub genes
CARM1	CARM1	228	9.12743372236574e-85	19	10871553	10923075	Type1 hub genes
CBL	CBL	348	2.50320014700063e-184	11	119206298	119313926	Type1 hub genes
CCN2	CCN2	208	1.59342970624994e-70	6	131948176	131951372	Type1 hub genes
CCNC	CCNC	1131	0	6	99542387	99568825	Type1 hub genes
CCND2	CCND2	929	0	12	4269771	4305353	Type1 hub genes
CCND3	CCND3	87	3.03075348484049e-06	6	41934934	42050357	Type1 hub genes
CCNE1	CCNE1	201	9.87206701999733e-66	19	29811991	29824312	Type1 hub genes
CCNF	CCNF	111	3.56049163476354e-15	16	2429394	2458854	Type1 hub genes
CCR9	CCR9	90	3.19536349509841e-07	3	45886509	45903174	Type1 hub genes
CD44	CD44	291	2.52875955193247e-134	11	35138882	35232402	Type1 hub genes
CD70	CD70	185	3.51441272897188e-55	19	6583183	6604103	Type1 hub genes
CDC25B	CDC25B	278	1.44693945920543e-123	20	3786772	3806121	Type1 hub genes
CDC37	CDC37	88	1.44755308902847e-06	19	10391133	10420121	Type1 hub genes
CDH17	CDH17	102	1.53931164788885e-11	8	94127162	94217303	Type1 hub genes
CDH18	CDH18	152	2.26842765222237e-35	5	19471296	20575873	Type1 hub genes
CDH2	CDH2	130	7.58101336443848e-24	18	27932879	28177946	Type1 hub genes
CDK13	CDK13	212	2.61844977205728e-73	7	39950121	40099580	Type1 hub genes
CDK14	CDK14	275	4.0362952936398e-121	7	90466424	91210590	Type1 hub genes
CDK16	CDK16	213	5.21012213689972e-74	X	47217860	47229997	Type1 hub genes
CDK19	CDK19	235	6.20470328248657e-90	6	110609978	110815958	Type1 hub genes
CDK4	CDK4	2057	0	12	57747727	57756013	Type1 hub genes
CDK5	CDK5	600	0	7	151053815	151057897	Type1 hub genes
CDK6	CDK6	193	2.19679716585542e-60	7	92604921	92836573	Type1 hub genes
CDK7	CDK7	89	6.83819437613743e-07	5	69234795	69277430	Type1 hub genes
CDK8	CDK8	811	0	13	26254104	26405238	Type1 hub genes
CDKN1C	CDKN1C	89	6.83819437613743e-07	11	2883213	2885775	Type1 hub genes
CDKN2A	CDKN2A	248	9.08185499438432e-100	9	21967752	21995301	Type1 hub genes
CDKN2B	CDKN2B	950	0	9	22002903	22009305	Type1 hub genes
CEBPG	CEBPG	143	1.76933206425627e-30	19	33373685	33382686	Type1 hub genes
CFC1	CFC1	155	4.71366822564234e-37	2	130592165	130599575	Type1 hub genes
CFC1B	CFC1B	128	7.10905958497566e-23	2	130521197	130528604	Type1 hub genes
CHD9	CHD9	106	4.08756832609479e-13	16	53054991	53329150	Type1 hub genes
CHRM2	CHRM2	749	0	7	136868652	137020255	Type1 hub genes
CHRM3	CHRM3	278	1.44693945920543e-123	1	239386565	239915452	Type1 hub genes
CITED2	CITED2	541	0	6	139371807	139374648	Type1 hub genes
CLOCK	CLOCK	174	2.85810316293042e-48	4	55427903	55546909	Type1 hub genes
CLSTN3	CLSTN3	198	1.03777497757064e-63	12	7129698	7158945	Type1 hub genes
CNIH1	CNIH1	87	3.03075348484049e-06	14	54423561	54441391	Type1 hub genes
CNKSR2	CNKSR2	300	6.41499210714955e-142	X	21372801	21654695	Type1 hub genes
CNOT9	CNOT9	727	0	2	218568580	218597080	Type1 hub genes
CNTN3	CNTN3	126	6.46390397161139e-22	3	74262568	74521140	Type1 hub genes
COMMD7	COMMD7	209	3.2311311620967e-71	20	32702699	32743467	Type1 hub genes
CPB2	CPB2	170	7.86022855978377e-46	13	46053186	46105033	Type1 hub genes
CPNE1	CPNE1	291	2.52875955193247e-134	20	35626031	35664956	Type1 hub genes
CREB3L1	CREB3L1	197	4.84897967505026e-63	11	46277662	46321409	Type1 hub genes
CREBBP	CREBBP	498	0	16	3725054	3880713	Type1 hub genes
CRTAP	CRTAP	241	1.95604203586703e-94	3	33114014	33147773	Type1 hub genes
CSF3	CSF3	83	5.20521189073674e-05	17	40015361	40017813	Type1 hub genes
CSNK1E	CSNK1E	155	4.71366822564234e-37	22	38290691	38318084	Type1 hub genes
CSNK1G2	CSNK1G2	723	0	19	1941172	1981338	Type1 hub genes
CSNK1G3	CSNK1G3	213	5.21012213689972e-74	5	123512099	123617045	Type1 hub genes
CSNK2B	CSNK2B	673	0	6	31665227	31670343	Type1 hub genes
CSRP3	CSRP3	944	0	11	19182030	19210571	Type1 hub genes
CTBP2	CTBP2	340	4.75948389392453e-177	10	124984317	125161170	Type1 hub genes
CTCF	CTCF	356	1.09555041818501e-191	16	67562467	67639177	Type1 hub genes
CTCFL	CTCFL	112	1.34230635971726e-15	20	57495966	57525652	Type1 hub genes
CUL1	CUL1	224	7.44214077653092e-82	7	148697914	148801110	Type1 hub genes
CUX2	CUX2	127	2.15199644446726e-22	12	111034165	111350554	Type1 hub genes
CXXC4	CXXC4	639	0	4	104468308	104494901	Type1 hub genes
DACH1	DACH1	124	5.69598841836459e-21	13	71437966	71867204	Type1 hub genes
DALRD3	DALRD3	95	6.06936043057215e-09	3	49015488	49022293	Type1 hub genes
DAZAP2	DAZAP2	131	2.4474952456905e-24	12	51238724	51271362	Type1 hub genes
DBF4B	DBF4B	203	4.32355093898731e-67	17	44708608	44752264	Type1 hub genes
DCN	DCN	454	1.07345160311542e-287	12	91140484	91183217	Type1 hub genes
DIP2A	DIP2A	77	0.00260978656870998	21	46458891	46570015	Type1 hub genes
DISP1	DISP1	194	4.79827121192375e-61	1	222815022	223005995	Type1 hub genes
DISP3	DISP3	90	3.19536349509841e-07	1	11479155	11537551	Type1 hub genes
DKK2	DKK2	89	6.83819437613743e-07	4	106921802	107283806	Type1 hub genes
DLG1	DLG1	955	0	3	197042560	197299330	Type1 hub genes
DLG5	DLG5	184	1.5345602576674e-54	10	77790791	77926755	Type1 hub genes
DLK2	DLK2	116	2.48557848312264e-17	6	43450352	43456632	Type1 hub genes
DLL1	DLL1	77	0.00260978656870998	6	170282206	170306565	Type1 hub genes
DLL4	DLL4	318	1.853275343564e-157	15	40929340	40939073	Type1 hub genes
DNA2	DNA2	180	5.28338070653094e-52	10	68414064	68472121	Type1 hub genes
DOK5	DOK5	206	3.819819926905e-69	20	54475593	54651169	Type1 hub genes
DOT1L	DOT1L	180	5.28338070653094e-52	19	2163933	2232578	Type1 hub genes
DRD1	DRD1	221	1.08381732354175e-79	5	175440036	175444182	Type1 hub genes
DSG3	DSG3	94	1.36930925604981e-08	18	31447741	31478702	Type1 hub genes
DSTYK	DSTYK	586	0	1	205142505	205211702	Type1 hub genes
DTL	DTL	82	0.000102969030771319	1	212035553	212107400	Type1 hub genes
DTX1	DTX1	84	2.60097329408904e-05	12	113056709	113098028	Type1 hub genes
DVL3	DVL3	1163	0	3	184155377	184173614	Type1 hub genes
DYRK1A	DYRK1A	145	1.51781545422573e-31	21	37365573	37526358	Type1 hub genes
E4F1	E4F1	151	8.14464436972686e-35	16	2223580	2235742	Type1 hub genes
EBF1	EBF1	107	1.61200494539956e-13	5	158695916	159099916	Type1 hub genes
ECT2	ECT2	418	3.06183050800955e-251	3	172750682	172821474	Type1 hub genes
EDN1	EDN1	235	6.20470328248657e-90	6	12290361	12297194	Type1 hub genes
EDNRB	EDNRB	185	3.51441272897188e-55	13	77895481	77975529	Type1 hub genes
EEF2K	EEF2K	276	6.19974194298731e-122	16	22206278	22288738	Type1 hub genes
EGF	EGF	1702	0	4	109912883	110013766	Type1 hub genes
EHMT2	EHMT2	150	2.90514701423276e-34	6	31879759	31897687	Type1 hub genes
EIF1B	EIF1B	503	0	3	40309707	40312424	Type1 hub genes
EIF4EBP2	EIF4EBP2	190	2.04374518880338e-58	10	70404145	70428618	Type1 hub genes
EMB	EMB	188	4.08791842042122e-57	5	50396192	50443248	Type1 hub genes
EML4	EML4	81	0.000201319736434245	2	42169353	42332548	Type1 hub genes
EP300	EP300	437	2.54989950483954e-270	22	41092592	41180077	Type1 hub genes
EPHA1	EPHA1	194	4.79827121192375e-61	7	143390289	143408856	Type1 hub genes
EPHA2	EPHA2	1119	0	1	16124337	16156069	Type1 hub genes
EPHA4	EPHA4	159	2.46251010676201e-39	2	221418027	221574202	Type1 hub genes
EPHA7	EPHA7	319	2.46295032574955e-158	6	93240020	93419687	Type1 hub genes
EPHB1	EPHB1	332	7.49818399819064e-170	3	134795260	135260467	Type1 hub genes
EPHB3	EPHB3	184	1.5345602576674e-54	3	184561785	184582408	Type1 hub genes
EPHB4	EPHB4	348	2.50320014700063e-184	7	100802565	100827523	Type1 hub genes
EPN1	EPN1	145	1.51781545422573e-31	19	55675226	55709858	Type1 hub genes
EPN2	EPN2	160	6.51725510067355e-40	17	19215615	19336715	Type1 hub genes
EPX	EPX	124	5.69598841836459e-21	17	58192726	58205174	Type1 hub genes
ERBB2	ERBB2	1507	0	17	39687914	39730426	Type1 hub genes
ERBB3	ERBB3	490	0	12	56076799	56103505	Type1 hub genes
ERBB4	ERBB4	991	0	2	211375717	212538841	Type1 hub genes
ERBIN	ERBIN	532	0	5	65926556	66082546	Type1 hub genes
ERCC2	ERCC2	564	0	19	45349837	45370918	Type1 hub genes
ERCC3	ERCC3	661	0	2	127257290	127294166	Type1 hub genes
EREG	EREG	1489	0	4	74365145	74388749	Type1 hub genes
ERRFI1	ERRFI1	376	2.01780938517895e-210	1	8004404	8026309	Type1 hub genes
ESCO2	ESCO2	98	4.97191525661483e-10	8	27771949	27812640	Type1 hub genes
ESR1	ESR1	142	5.97865772994158e-30	6	151656691	152129619	Type1 hub genes
ESRRB	ESRRB	75	0.00872886899863762	14	76310712	76501837	Type1 hub genes
EZH2	EZH2	196	2.25425869286363e-62	7	148807257	148884321	Type1 hub genes
FAM83D	FAM83D	168	1.25877029513469e-44	20	38926312	38953106	Type1 hub genes
FAT4	FAT4	140	6.68478004489881e-29	4	125314918	125492932	Type1 hub genes
FBXL4	FBXL4	107	1.61200494539956e-13	6	98868535	98948006	Type1 hub genes
FBXO11	FBXO11	338	3.05239149097051e-175	2	47789316	47906498	Type1 hub genes
FBXO45	FBXO45	85	1.28484970447883e-05	3	196568611	196589059	Type1 hub genes
FBXO8	FBXO8	214	1.0318605351539e-74	4	174236658	174283667	Type1 hub genes
FERMT1	FERMT1	78	0.00140068085845026	20	6074845	6123030	Type1 hub genes
FERMT2	FERMT2	92	6.75592262290763e-08	14	52857268	52952435	Type1 hub genes
FGF17	FGF17	174	2.85810316293042e-48	8	22042398	22048809	Type1 hub genes
FGF18	FGF18	78	0.00140068085845026	5	171419647	171457626	Type1 hub genes
FGF21	FGF21	623	0	19	48755524	48758333	Type1 hub genes
FGF5	FGF5	145	1.51781545422573e-31	4	80266639	80336680	Type1 hub genes
FGF9	FGF9	353	6.43342750196546e-189	13	21671073	21704498	Type1 hub genes
FGFBP1	FGFBP1	77	0.00260978656870998	4	15935577	15938740	Type1 hub genes
FGFR2	FGFR2	130	7.58101336443848e-24	10	121478332	121598458	Type1 hub genes
FGFR4	FGFR4	1044	0	5	177086905	177098144	Type1 hub genes
FLRT3	FLRT3	221	1.08381732354175e-79	20	14322985	14337614	Type1 hub genes
FLT4	FLT4	163	1.16420334684637e-41	5	180601506	180649624	Type1 hub genes
FOXA1	FOXA1	374	1.58324251026247e-208	14	37589552	37596059	Type1 hub genes
FOXN1	FOXN1	292	3.67139572322615e-135	17	28506243	28538900	Type1 hub genes
FOXN4	FOXN4	300	6.41499210714955e-142	12	109277978	109309284	Type1 hub genes
FRAT1	FRAT1	98	4.97191525661483e-10	10	97319271	97321915	Type1 hub genes
FSHR	FSHR	465	4.36163426158697e-299	2	48962157	49154527	Type1 hub genes
FSTL1	FSTL1	310	1.69963370246989e-150	3	120392293	120450993	Type1 hub genes
FZD1	FZD1	200	4.68242963876656e-65	7	91264433	91271326	Type1 hub genes
FZD10	FZD10	152	2.26842765222237e-35	12	130162459	130165740	Type1 hub genes
FZD2	FZD2	85	1.28484970447883e-05	17	44557484	44561262	Type1 hub genes
FZR1	FZR1	944	0	19	3506311	3538334	Type1 hub genes
GAB1	GAB1	768	0	4	143336762	143474568	Type1 hub genes
GCG	GCG	707	0	2	162142882	162152404	Type1 hub genes
GDF15	GDF15	287	5.4987697813658e-131	19	18374731	18389176	Type1 hub genes
GDF2	GDF2	562	0	10	47322454	47327588	Type1 hub genes
GFM2	GFM2	76	0.00480283625424563	5	74721206	74767147	Type1 hub genes
GFRA2	GFRA2	321	4.30935942276181e-160	8	21690398	21812357	Type1 hub genes
GFRAL	GFRAL	85	1.28484970447883e-05	6	55327469	55402493	Type1 hub genes
GJC2	GJC2	92	6.75592262290763e-08	1	228149930	228159826	Type1 hub genes
GLIS2	GLIS2	1034	0	16	4314761	4339597	Type1 hub genes
GLP1R	GLP1R	259	2.54355037393558e-108	6	39048781	39091303	Type1 hub genes
GNAO1	GNAO1	504	0	16	56191390	56357444	Type1 hub genes
GNAS	GNAS	395	1.19847124970699e-228	20	58839718	58911192	Type1 hub genes
GORASP1	GORASP1	236	1.11444176935688e-90	3	39096599	39107863	Type1 hub genes
GPC3	GPC3	87	3.03075348484049e-06	X	133535745	133985594	Type1 hub genes
GPC6	GPC6	90	3.19536349509841e-07	13	93226807	94408020	Type1 hub genes
GPR32	GPR32	167	4.99296669975657e-44	19	50770464	50771732	Type1 hub genes
GPR37	GPR37	126	6.46390397161139e-22	7	124743885	124765792	Type1 hub genes
GPR37L1	GPR37L1	99	2.1164640485791e-10	1	202122886	202133592	Type1 hub genes
GPR84	GPR84	79	0.000742607095443707	12	54362445	54364487	Type1 hub genes
GPS2	GPS2	171	1.94699936380771e-46	17	7311324	7315564	Type1 hub genes
GRB10	GRB10	745	0	7	50590063	50793462	Type1 hub genes
GRB2	GRB2	529	0	17	75318076	75405709	Type1 hub genes
GREM2	GREM2	545	0	1	240489573	240612155	Type1 hub genes
GRIA3	GRIA3	109	2.43927735486205e-14	X	123184153	123490915	Type1 hub genes
GRIK2	GRIK2	95	6.06936043057215e-09	6	100962701	102081622	Type1 hub genes
GRM1	GRM1	293	5.31214990247956e-136	6	146027646	146437601	Type1 hub genes
GRM4	GRM4	114	1.85837719491456e-16	6	34018643	34155622	Type1 hub genes
GRM6	GRM6	240	1.11208216121382e-93	5	178977587	178996206	Type1 hub genes
GTF2H5	GTF2H5	378	2.54445984670971e-212	6	158168350	158199344	Type1 hub genes
HBEGF	HBEGF	1155	0	5	140332843	140346603	Type1 hub genes
HCRT	HCRT	211	1.30978660011676e-72	17	42184060	42185452	Type1 hub genes
HCRTR1	HCRTR1	129	2.3304098936011e-23	1	31617686	31632518	Type1 hub genes
HDAC1	HDAC1	466	3.96685367758046e-300	1	32292083	32333635	Type1 hub genes
HDAC10	HDAC10	1065	0	22	50245183	50251405	Type1 hub genes
HDAC11	HDAC11	1407	0	3	13479724	13506424	Type1 hub genes
HDAC3	HDAC3	785	0	5	141620876	141636849	Type1 hub genes
HDAC4	HDAC4	800	0	2	239048168	239401654	Type1 hub genes
HDAC5	HDAC5	1004	0	17	44076746	44123702	Type1 hub genes
HDAC6	HDAC6	1453	0	X	48801377	48824982	Type1 hub genes
HDAC7	HDAC7	671	0	12	47782722	47833132	Type1 hub genes
HDAC8	HDAC8	470	2.65663618784185e-304	X	72329516	72573101	Type1 hub genes
HDAC9	HDAC9	883	0	7	18086949	19002416	Type1 hub genes
HELQ	HELQ	348	2.50320014700063e-184	4	83407343	83455855	Type1 hub genes
HEMK1	HEMK1	98	4.97191525661483e-10	3	50569152	50596168	Type1 hub genes
HGF	HGF	331	5.87207779181597e-169	7	81699010	81770438	Type1 hub genes
HHIP	HHIP	112	1.34230635971726e-15	4	144646156	144745271	Type1 hub genes
HIF1A	HIF1A	77	0.00260978656870998	14	61695513	61748259	Type1 hub genes
HIF1AN	HIF1AN	78	0.00140068085845026	10	100529072	100559998	Type1 hub genes
HIP1R	HIP1R	84	2.60097329408904e-05	12	122834453	122862961	Type1 hub genes
HLA-DQA1	HLA-DQA1	102	1.53931164788885e-11	6	32628179	32647062	Type1 hub genes
HMGB4	HMGB4	84	2.60097329408904e-05	1	33860475	33864791	Type1 hub genes
HOXA10	HOXA10	81	0.000201319736434245	7	27170592	27180261	Type1 hub genes
HOXC4	HOXC4	211	1.30978660011676e-72	12	54016931	54056030	Type1 hub genes
HOXD3	HOXD3	294	7.66002076725423e-137	2	176136612	176173102	Type1 hub genes
HPF1	HPF1	75	0.00872886899863762	4	169729470	169757944	Type1 hub genes
HR	HR	300	6.41499210714955e-142	8	22114419	22133384	Type1 hub genes
HRAS	HRAS	147	1.26695509787678e-32	11	532242	537321	Type1 hub genes
HTR1B	HTR1B	501	0	6	77460924	77463491	Type1 hub genes
HTR2A	HTR2A	116	2.48557848312264e-17	13	46831546	46897076	Type1 hub genes
HTR3C	HTR3C	135	2.46707020608205e-26	3	184053047	184060673	Type1 hub genes
HUS1	HUS1	265	4.51286544963134e-113	7	47963288	47979615	Type1 hub genes
HYAL1	HYAL1	760	0	3	50299890	50312381	Type1 hub genes
ID1	ID1	299	4.53951620348302e-141	20	31605283	31606515	Type1 hub genes
IFRD2	IFRD2	109	2.43927735486205e-14	3	50287732	50292918	Type1 hub genes
IGFBP5	IGFBP5	155	4.71366822564234e-37	2	216672105	216695549	Type1 hub genes
IL1F10	IL1F10	76	0.00480283625424563	2	113067970	113075843	Type1 hub genes
IL1RAP	IL1RAP	398	1.45891837471878e-231	3	190514051	190659750	Type1 hub genes
IL1RL2	IL1RL2	109	2.43927735486205e-14	2	102187006	102240002	Type1 hub genes
IL24	IL24	174	2.85810316293042e-48	1	206897443	206904139	Type1 hub genes
IL36B	IL36B	401	1.73627080325878e-234	2	113022089	113052867	Type1 hub genes
ING5	ING5	158	9.24657862578038e-39	2	241687085	241729478	Type1 hub genes
INHBE	INHBE	279	2.19860724344825e-124	12	57452323	57459280	Type1 hub genes
INSR	INSR	341	5.91703147300444e-178	19	7112255	7294414	Type1 hub genes
INTS3	INTS3	96	2.66275845683297e-09	1	153728050	153774808	Type1 hub genes
INVS	INVS	206	3.819819926905e-69	9	100099243	100302175	Type1 hub genes
IPCEF1	IPCEF1	92	6.75592262290763e-08	6	154154496	154356792	Type1 hub genes
IQGAP1	IQGAP1	199	2.20990298787738e-64	15	90388242	90502239	Type1 hub genes
IQGAP2	IQGAP2	113	5.01628464456828e-16	5	76403285	76708132	Type1 hub genes
IQSEC1	IQSEC1	158	9.24657862578038e-39	3	12897043	13283281	Type1 hub genes
IRAK1	IRAK1	106	4.08756832609479e-13	X	154010506	154019902	Type1 hub genes
IRS1	IRS1	565	0	2	226731312	226799820	Type1 hub genes
IRX1	IRX1	271	6.99206183434182e-118	5	3595832	3601403	Type1 hub genes
ITGB1	ITGB1	338	3.05239149097051e-175	10	32887273	33005792	Type1 hub genes
ITGB8	ITGB8	232	1.04382737509347e-87	7	20330702	20415754	Type1 hub genes
JADE1	JADE1	82	0.000102969030771319	4	128809700	128875224	Type1 hub genes
JADE3	JADE3	105	1.02694453700742e-12	X	46912276	47061242	Type1 hub genes
JAG1	JAG1	843	0	20	10637684	10673999	Type1 hub genes
JAG2	JAG2	235	6.20470328248657e-90	14	105140982	105168824	Type1 hub genes
JAK1	JAK1	110	9.36104389508733e-15	1	64833229	65067754	Type1 hub genes
JCAD	JCAD	99	2.1164640485791e-10	10	30012803	30115494	Type1 hub genes
JMJD6	JMJD6	319	2.46295032574955e-158	17	76712832	76726799	Type1 hub genes
JMY	JMY	179	2.24481386659101e-51	5	79236131	79327211	Type1 hub genes
JUN	JUN	122	4.8620800158653e-20	1	58776845	58784048	Type1 hub genes
JUNB	JUNB	410	2.55977320193913e-243	19	12791486	12793315	Type1 hub genes
JUND	JUND	382	3.91987198263186e-216	19	18279694	18281622	Type1 hub genes
JUP	JUP	1131	0	17	41754604	41786931	Type1 hub genes
KANK2	KANK2	188	4.08791842042122e-57	19	11164270	11197791	Type1 hub genes
KAT2A	KAT2A	747	0	17	42113111	42121367	Type1 hub genes
KAT2B	KAT2B	354	7.70424880780706e-190	3	20040446	20154404	Type1 hub genes
KAT5	KAT5	610	0	11	65711996	65719604	Type1 hub genes
KAT6A	KAT6A	387	6.34341679771158e-221	8	41929479	42051994	Type1 hub genes
KAT8	KAT8	423	3.16775265940221e-256	16	31114489	31131393	Type1 hub genes
KCTD6	KCTD6	278	1.44693945920543e-123	3	58492096	58502360	Type1 hub genes
KDELR2	KDELR2	378	2.54445984670971e-212	7	6445953	6484190	Type1 hub genes
KDM5C	KDM5C	142	5.97865772994158e-30	X	53191321	53225422	Type1 hub genes
KEAP1	KEAP1	414	2.85418162366205e-247	19	10486125	10503558	Type1 hub genes
KERA	KERA	381	3.53235734561433e-215	12	91050491	91058024	Type1 hub genes
KIAA1109	KIAA1109	122	4.8620800158653e-20	4	122152331	122362758	Type1 hub genes
KIF14	KIF14	171	1.94699936380771e-46	1	200551497	200620751	Type1 hub genes
KIF21B	KIF21B	163	1.16420334684637e-41	1	200969390	201023714	Type1 hub genes
KIF22	KIF22	466	3.96685367758046e-300	16	29790719	29805384	Type1 hub genes
KIF26B	KIF26B	86	6.27538075114289e-06	1	245154985	245709432	Type1 hub genes
KIF2B	KIF2B	97	1.15640838857851e-09	17	53822927	53825193	Type1 hub genes
KIF4A	KIF4A	128	7.10905958497566e-23	X	70290104	70420886	Type1 hub genes
KIF4B	KIF4B	114	1.85837719491456e-16	5	155013755	155018141	Type1 hub genes
KISS1	KISS1	282	7.54990956514471e-127	1	204190341	204196491	Type1 hub genes
KLF15	KLF15	306	4.76576967187625e-147	3	126342635	126357408	Type1 hub genes
KLHL18	KLHL18	139	2.2117392902211e-28	3	47282917	47346816	Type1 hub genes
KLK11	KLK11	88	1.44755308902847e-06	19	51022216	51028039	Type1 hub genes
KMT2E	KMT2E	583	0	7	105014190	105115019	Type1 hub genes
KRAS	KRAS	829	0	12	25205246	25250936	Type1 hub genes
KRT2	KRT2	168	1.25877029513469e-44	12	52644558	52652211	Type1 hub genes
KRT78	KRT78	366	5.38950245573361e-201	12	52837804	52849092	Type1 hub genes
LAMA5	LAMA5	81	0.000201319736434245	20	62307955	62367312	Type1 hub genes
LAMTOR1	LAMTOR1	492	0	11	72085895	72103297	Type1 hub genes
LAMTOR2	LAMTOR2	516	0	1	156054782	156058506	Type1 hub genes
LAMTOR3	LAMTOR3	135	2.46707020608205e-26	4	99878336	99894428	Type1 hub genes
LATS1	LATS1	96	2.66275845683297e-09	6	149658153	149718105	Type1 hub genes
LATS2	LATS2	1358	0	13	20973036	21061586	Type1 hub genes
LEPR	LEPR	196	2.25425869286363e-62	1	65420652	65641559	Type1 hub genes
LGI1	LGI1	174	2.85810316293042e-48	10	93757840	93806272	Type1 hub genes
LGR4	LGR4	414	2.85418162366205e-247	11	27365961	27472790	Type1 hub genes
LGR6	LGR6	187	1.81384246554625e-56	1	202193799	202319781	Type1 hub genes
LHX1	LHX1	210	6.52089507948841e-72	17	36936785	36944612	Type1 hub genes
LIMD1	LIMD1	302	1.26834826642698e-143	3	45555394	45686341	Type1 hub genes
LIN7A	LIN7A	111	3.56049163476354e-15	12	80792520	80937934	Type1 hub genes
LIPE	LIPE	298	3.20164402547331e-140	19	42401514	42427388	Type1 hub genes
LMO7	LMO7	85	1.28484970447883e-05	13	75620434	75859870	Type1 hub genes
LPO	LPO	796	0	17	58218548	58268518	Type1 hub genes
LRIT3	LRIT3	92	6.75592262290763e-08	4	109848107	109872315	Type1 hub genes
LRP2	LRP2	310	1.69963370246989e-150	2	169127109	169362534	Type1 hub genes
LRP5	LRP5	408	2.38900952684107e-241	11	68312591	68449275	Type1 hub genes
LRRC4	LRRC4	81	0.000201319736434245	7	128027071	128032107	Type1 hub genes
MAFB	MAFB	90	3.19536349509841e-07	20	40685848	40689236	Type1 hub genes
MAGED1	MAGED1	231	5.71317111370371e-87	X	51803007	51902354	Type1 hub genes
MAML1	MAML1	615	0	5	179732822	179777283	Type1 hub genes
MAML2	MAML2	1246	0	11	95976598	96343195	Type1 hub genes
MAML3	MAML3	857	0	4	139716753	140154184	Type1 hub genes
MAP2K1	MAP2K1	205	1.85675482856478e-68	15	66386837	66491544	Type1 hub genes
MAP2K2	MAP2K2	476	1.36606580905062e-310	19	4090321	4124122	Type1 hub genes
MAP2K3	MAP2K3	992	0	17	21284672	21315232	Type1 hub genes
MAP2K4	MAP2K4	181	1.23664498148113e-52	17	12020829	12143830	Type1 hub genes
MAP2K5	MAP2K5	995	0	15	67542703	67807117	Type1 hub genes
MAP2K7	MAP2K7	569	0	19	7903843	7914478	Type1 hub genes
MAP3K1	MAP3K1	318	1.853275343564e-157	5	56815549	56896152	Type1 hub genes
MAP3K12	MAP3K12	648	0	12	53479669	53500063	Type1 hub genes
MAP3K20	MAP3K20	183	6.6645094394109e-54	2	173075435	173268015	Type1 hub genes
MAP3K4	MAP3K4	489	0	6	160991727	161117385	Type1 hub genes
MAPK10	MAPK10	311	2.31687518191509e-151	4	85990007	86594625	Type1 hub genes
MAPK3	MAPK3	813	0	16	30114105	30123506	Type1 hub genes
MAPK8IP2	MAPK8IP2	123	1.67084742121961e-20	22	50600793	50613981	Type1 hub genes
MAPK8IP3	MAPK8IP3	173	1.17401269810739e-47	16	1706183	1770351	Type1 hub genes
MAPK9	MAPK9	502	0	5	180233143	180292099	Type1 hub genes
MAPKAPK3	MAPKAPK3	434	2.77541306543109e-267	3	50611520	50649291	Type1 hub genes
MAPKAPK5	MAPKAPK5	281	5.02212888369344e-126	12	111842228	111902222	Type1 hub genes
MARK3	MARK3	310	1.69963370246989e-150	14	103385377	103503831	Type1 hub genes
MAST4	MAST4	333	9.54583317046237e-171	5	66596361	67169595	Type1 hub genes
MC2R	MC2R	411	2.63999776874179e-244	18	13882044	13915707	Type1 hub genes
MDFIC	MDFIC	93	3.05748047379803e-08	7	114922359	115019202	Type1 hub genes
MDM4	MDM4	170	7.86022855978377e-46	1	204516379	204558120	Type1 hub genes
MECP2	MECP2	99	2.1164640485791e-10	X	154021573	154137103	Type1 hub genes
MED16	MED16	82	0.000102969030771319	19	867630	893218	Type1 hub genes
MED26	MED26	340	4.75948389392453e-177	19	16574907	16629062	Type1 hub genes
MED28	MED28	153	6.27689609486061e-36	4	17614641	17634105	Type1 hub genes
MED4	MED4	345	1.37276003330725e-181	13	48053323	48095131	Type1 hub genes
MEF2A	MEF2A	247	5.31319683978956e-99	15	99565417	99716466	Type1 hub genes
MEF2D	MEF2D	81	0.000201319736434245	1	156463727	156500779	Type1 hub genes
MET	MET	160	6.51725510067355e-40	7	116672196	116798377	Type1 hub genes
METTL7A	METTL7A	83	5.20521189073674e-05	12	50923472	50932510	Type1 hub genes
MGRN1	MGRN1	197	4.84897967505026e-63	16	4616493	4690974	Type1 hub genes
MIB2	MIB2	138	7.26588977708754e-28	1	1615454	1630605	Type1 hub genes
MIER2	MIER2	469	2.94613012017401e-303	19	305573	344815	Type1 hub genes
MIER3	MIER3	690	0	5	56919602	56971675	Type1 hub genes
MLST8	MLST8	146	4.40011002126258e-32	16	2204248	2209453	Type1 hub genes
MLXIPL	MLXIPL	1189	0	7	73593194	73624543	Type1 hub genes
MMD2	MMD2	90	3.19536349509841e-07	7	4905989	4959213	Type1 hub genes
MMP7	MMP7	195	1.042682994466e-61	11	102520508	102530750	Type1 hub genes
MMS19	MMS19	82	0.000102969030771319	10	97458324	97498794	Type1 hub genes
MORF4L1	MORF4L1	175	6.91835724918438e-49	15	78810487	78898139	Type1 hub genes
MSLN	MSLN	117	8.97493875834541e-18	16	760734	768865	Type1 hub genes
MST1R	MST1R	578	0	3	49887002	49903873	Type1 hub genes
MSX2	MSX2	85	1.28484970447883e-05	5	174724582	174730896	Type1 hub genes
MTOR	MTOR	87	3.03075348484049e-06	1	11106535	11262551	Type1 hub genes
MYC	MYC	1194	0	8	127735434	127742951	Type1 hub genes
MYD88	MYD88	263	1.7567929682658e-111	3	38138478	38143022	Type1 hub genes
MYH13	MYH13	266	7.19221969296217e-114	17	10300865	10373130	Type1 hub genes
MYH8	MYH8	91	1.47713083555075e-07	17	10390322	10421950	Type1 hub genes
MYLK2	MYLK2	131	2.4474952456905e-24	20	31819308	31834689	Type1 hub genes
MYO9B	MYO9B	171	1.94699936380771e-46	19	17075777	17214537	Type1 hub genes
MYOD1	MYOD1	77	0.00260978656870998	11	17719571	17722136	Type1 hub genes
MYOM1	MYOM1	118	3.21351913030727e-18	18	3066807	3219968	Type1 hub genes
N6AMT1	N6AMT1	94	1.36930925604981e-08	21	28872191	28885371	Type1 hub genes
NAA50	NAA50	410	2.55977320193913e-243	3	113716458	113746300	Type1 hub genes
NABP2	NABP2	84	2.60097329408904e-05	12	56222015	56229854	Type1 hub genes
NBEAL2	NBEAL2	232	1.04382737509347e-87	3	46979666	47009704	Type1 hub genes
NCKIPSD	NCKIPSD	219	2.93328451625751e-78	3	48673844	48686364	Type1 hub genes
NCOA3	NCOA3	253	1.24799933004196e-103	20	47501887	47656877	Type1 hub genes
NCOR1	NCOR1	973	0	17	16029157	16218185	Type1 hub genes
NCOR2	NCOR2	778	0	12	124324415	124567589	Type1 hub genes
NCSTN	NCSTN	170	7.86022855978377e-46	1	160343316	160358952	Type1 hub genes
NECAP1	NECAP1	270	4.4696983326956e-117	12	8076939	8097881	Type1 hub genes
NEK11	NEK11	101	3.72368057333924e-11	3	131026850	131350465	Type1 hub genes
NEK4	NEK4	212	2.61844977205728e-73	3	52708444	52770946	Type1 hub genes
NEURL1	NEURL1	690	0	10	103493979	103592552	Type1 hub genes
NF2	NF2	477	1.21373170250534e-311	22	29603556	29698598	Type1 hub genes
NFAT5	NFAT5	204	8.98167226424978e-68	16	69565094	69704666	Type1 hub genes
NFIX	NFIX	223	3.93302879172852e-81	19	12995475	13098796	Type1 hub genes
NIPBL	NIPBL	141	2.00618023483926e-29	5	36876769	37066413	Type1 hub genes
NISCH	NISCH	359	1.81908282193358e-194	3	52455118	52493068	Type1 hub genes
NKIRAS1	NKIRAS1	170	7.86022855978377e-46	3	23889951	23946591	Type1 hub genes
NLGN2	NLGN2	322	5.67364954517637e-161	17	7404874	7419860	Type1 hub genes
NLGN3	NLGN3	197	4.84897967505026e-63	X	71144831	71171201	Type1 hub genes
NOTCH1	NOTCH1	386	5.79119057556735e-220	9	136494433	136546048	Type1 hub genes
NOTCH2	NOTCH2	197	4.84897967505026e-63	1	119911553	120100779	Type1 hub genes
NPRL2	NPRL2	92	6.75592262290763e-08	3	50347330	50350826	Type1 hub genes
NR1D1	NR1D1	101	3.72368057333924e-11	17	40092793	40100589	Type1 hub genes
NR2F6	NR2F6	147	1.26695509787678e-32	19	17231883	17245919	Type1 hub genes
NR4A1	NR4A1	405	2.11473008481503e-238	12	52022832	52059507	Type1 hub genes
NRARP	NRARP	219	2.93328451625751e-78	9	137299631	137302271	Type1 hub genes
NRCAM	NRCAM	108	6.29921920103791e-14	7	108147623	108456717	Type1 hub genes
NRG1	NRG1	941	0	8	31639222	32855666	Type1 hub genes
NRG2	NRG2	1532	0	5	139846779	140043299	Type1 hub genes
NRG3	NRG3	1021	0	10	81875194	82987179	Type1 hub genes
NRG4	NRG4	927	0	15	75935969	76059795	Type1 hub genes
NRXN3	NRXN3	490	0	14	78170373	79868291	Type1 hub genes
NTF3	NTF3	917	0	12	5432108	5521536	Type1 hub genes
NTF4	NTF4	262	1.08990084994931e-110	19	49061066	49065054	Type1 hub genes
NTN5	NTN5	112	1.34230635971726e-15	19	48661407	48673081	Type1 hub genes
NTRK1	NTRK1	524	0	1	156815640	156881850	Type1 hub genes
NTRK2	NTRK2	183	6.6645094394109e-54	9	84668551	85027054	Type1 hub genes
NTRK3	NTRK3	1017	0	15	87859751	88256768	Type1 hub genes
NTSR1	NTSR1	159	2.46251010676201e-39	20	62708836	62762771	Type1 hub genes
NUP58	NUP58	182	2.87867621418951e-53	13	25301556	25349800	Type1 hub genes
NUP62	NUP62	218	1.51563478205335e-77	19	49906825	49929763	Type1 hub genes
NWD1	NWD1	524	0	19	16719847	16817963	Type1 hub genes
OGT	OGT	487	0	X	71533104	71575892	Type1 hub genes
OPRL1	OPRL1	481	7.40690439707595e-316	20	64080082	64100643	Type1 hub genes
OR56A1	OR56A1	212	2.61844977205728e-73	11	6019336	6034338	Type1 hub genes
OXT	OXT	164	3.00634687098068e-42	20	3071620	3072517	Type1 hub genes
OXTR	OXTR	82	0.000102969030771319	3	8750381	8769628	Type1 hub genes
P2RX3	P2RX3	211	1.30978660011676e-72	11	57338352	57372396	Type1 hub genes
P2RY12	P2RY12	77	0.00260978656870998	3	151336843	151384753	Type1 hub genes
PAGR1	PAGR1	372	1.22905956370182e-206	16	29816152	29822489	Type1 hub genes
PAK1	PAK1	1834	0	11	77322017	77474635	Type1 hub genes
PAK3	PAK3	590	0	X	110944285	111227361	Type1 hub genes
PAK5	PAK5	163	1.16420334684637e-41	20	9537370	9839076	Type1 hub genes
PAPPA2	PAPPA2	209	3.2311311620967e-71	1	176463171	176845601	Type1 hub genes
PAX1	PAX1	174	2.85810316293042e-48	20	21705659	21718481	Type1 hub genes
PAX2	PAX2	88	1.44755308902847e-06	10	100735396	100829944	Type1 hub genes
PBRM1	PBRM1	131	2.4474952456905e-24	3	52545352	52685917	Type1 hub genes
PCDHGA3	PCDHGA3	405	2.11473008481503e-238	5	141343829	141512975	Type1 hub genes
PCSK2	PCSK2	77	0.00260978656870998	20	17226107	17484578	Type1 hub genes
PDCD10	PDCD10	370	9.43912537088599e-205	3	167683298	167734939	Type1 hub genes
PDGFB	PDGFB	116	2.48557848312264e-17	22	39223359	39244982	Type1 hub genes
PDGFRA	PDGFRA	196	2.25425869286363e-62	4	54229280	54298245	Type1 hub genes
PDGFRB	PDGFRB	362	2.94573710887456e-197	5	150113839	150155872	Type1 hub genes
PDK1	PDK1	164	3.00634687098068e-42	2	172555373	172608669	Type1 hub genes
PDK4	PDK4	168	1.25877029513469e-44	7	95583499	95596516	Type1 hub genes
PDLIM2	PDLIM2	179	2.24481386659101e-51	8	22578279	22598025	Type1 hub genes
PDX1	PDX1	321	4.30935942276181e-160	13	27920000	27926313	Type1 hub genes
PENK	PENK	829	0	8	56436674	56446671	Type1 hub genes
PFDN5	PFDN5	286	3.72256591355492e-130	12	53295291	53299452	Type1 hub genes
PGR	PGR	75	0.00872886899863762	11	101029624	101129813	Type1 hub genes
PIGU	PIGU	90	3.19536349509841e-07	20	34560542	34698790	Type1 hub genes
PIH1D1	PIH1D1	83	5.20521189073674e-05	19	49446298	49453497	Type1 hub genes
PIK3CA	PIK3CA	538	0	3	179148114	179240093	Type1 hub genes
PIK3R1	PIK3R1	620	0	5	68215756	68301821	Type1 hub genes
PIM2	PIM2	231	5.71317111370371e-87	X	48913182	48919024	Type1 hub genes
PIN1	PIN1	92	6.75592262290763e-08	19	9835257	9849689	Type1 hub genes
PLCB1	PLCB1	76	0.00480283625424563	20	8077251	8968360	Type1 hub genes
PLEKHA1	PLEKHA1	284	1.68827938996615e-128	10	122374696	122442602	Type1 hub genes
PLEKHA2	PLEKHA2	155	4.71366822564234e-37	8	38901235	38973912	Type1 hub genes
PLEKHG4	PLEKHG4	182	2.87867621418951e-53	16	67277510	67289499	Type1 hub genes
PLK2	PLK2	603	0	5	58453982	58460139	Type1 hub genes
PLXNC1	PLXNC1	174	2.85810316293042e-48	12	94148577	94307675	Type1 hub genes
PMCH	PMCH	135	2.46707020608205e-26	12	102196459	102197833	Type1 hub genes
POGLUT1	POGLUT1	703	0	3	119468963	119494708	Type1 hub genes
POLB	POLB	811	0	8	42338454	42371808	Type1 hub genes
POLDIP3	POLDIP3	91	1.47713083555075e-07	22	42583721	42614962	Type1 hub genes
POLR2B	POLR2B	83	5.20521189073674e-05	4	56977722	57031158	Type3 hub genes
POLR2J2	POLR2J2	114	1.85837719491456e-16	7	102665368	102671629	Type1 hub genes
POLR2J3	POLR2J3	101	3.72368057333924e-11	7	102537918	102572653	Type1 hub genes
POMGNT2	POMGNT2	559	0	3	43079232	43106079	Type1 hub genes
PORCN	PORCN	284	1.68827938996615e-128	X	48508959	48520814	Type1 hub genes
PPARG	PPARG	140	6.68478004489881e-29	3	12287368	12434356	Type1 hub genes
PPARGC1B	PPARGC1B	365	4.65314584649519e-200	5	149730298	149855022	Type1 hub genes
PPP1R17	PPP1R17	96	2.66275845683297e-09	7	31687215	31708455	Type1 hub genes
PPP2CB	PPP2CB	194	4.79827121192375e-61	8	30774457	30814314	Type1 hub genes
PRDM12	PRDM12	577	0	9	130664594	130682986	Type1 hub genes
PRDM4	PRDM4	91	1.47713083555075e-07	12	107732871	107761272	Type1 hub genes
PRDM5	PRDM5	368	7.1713149817775e-203	4	120684919	120922870	Type1 hub genes
PRKAA1	PRKAA1	378	2.54445984670971e-212	5	40759379	40798374	Type1 hub genes
PRKAB1	PRKAB1	131	2.4474952456905e-24	12	119667864	119681624	Type1 hub genes
PRKAG1	PRKAG1	122	4.8620800158653e-20	12	49002274	49018807	Type1 hub genes
PRKAG3	PRKAG3	129	2.3304098936011e-23	2	218822383	218832086	Type1 hub genes
PRKCD	PRKCD	156	1.27934812667575e-37	3	53156009	53192717	Type1 hub genes
PRKCE	PRKCE	370	9.43912537088599e-205	2	45651345	46187990	Type1 hub genes
PRKCZ	PRKCZ	208	1.59342970624994e-70	1	2050411	2185395	Type1 hub genes
PRKD1	PRKD1	240	1.11208216121382e-93	14	29576479	30191898	Type1 hub genes
PRMT5	PRMT5	262	1.08990084994931e-110	14	22920525	22929408	Type1 hub genes
PRMT6	PRMT6	699	0	1	107056674	107067636	Type1 hub genes
PROKR2	PROKR2	398	1.45891837471878e-231	20	5299218	5316954	Type1 hub genes
PRSS21	PRSS21	377	2.2688902940482e-211	16	2817180	2826304	Type1 hub genes
PSMA8	PSMA8	428	3.08927949830842e-261	18	26133852	26193355	Type1 hub genes
PSMC2	PSMC2	561	0	7	103328570	103370346	Type1 hub genes
PSMC5	PSMC5	279	2.19860724344825e-124	17	63827152	63832026	Type1 hub genes
PSMD6	PSMD6	278	1.44693945920543e-123	3	64010550	64024010	Type1 hub genes
PSPN	PSPN	178	9.48499497228368e-51	19	6375148	6379058	Type1 hub genes
PTGIR	PTGIR	716	0	19	46620468	46625089	Type1 hub genes
PTH1R	PTH1R	96	2.66275845683297e-09	3	46877721	46903799	Type1 hub genes
PTPN1	PTPN1	1220	0	20	50510321	50585241	Type1 hub genes
PTPN11	PTPN11	867	0	12	112418351	112509918	Type1 hub genes
PTPN12	PTPN12	118	3.21351913030727e-18	7	77537295	77640069	Type1 hub genes
PTPRJ	PTPRJ	314	5.75700242630308e-154	11	47980558	48170841	Type1 hub genes
PTPRR	PTPRR	595	0	12	70638073	70920738	Type1 hub genes
RAB11FIP2	RAB11FIP2	254	2.08285763859301e-104	10	118004916	118046941	Type1 hub genes
RAB40A	RAB40A	373	1.39682487416771e-207	X	103499130	103519489	Type1 hub genes
RAD54L2	RAD54L2	76	0.00480283625424563	3	51538719	51668667	Type1 hub genes
RAF1	RAF1	1069	0	3	12583601	12664125	Type1 hub genes
RAP1B	RAP1B	398	1.45891837471878e-231	12	68610855	68671901	Type1 hub genes
RAPGEF1	RAPGEF1	390	8.20863856789207e-224	9	131576770	131740076	Type1 hub genes
RARG	RARG	345	1.37276003330725e-181	12	53210567	53232980	Type1 hub genes
RARS2	RARS2	125	1.92639882761799e-21	6	87513938	87589987	Type1 hub genes
RASA1	RASA1	547	0	5	87267883	87391931	Type1 hub genes
RASSF1	RASSF1	212	2.61844977205728e-73	3	50329782	50340980	Type1 hub genes
RB1CC1	RB1CC1	106	4.08756832609479e-13	8	52622458	52745843	Type1 hub genes
RBL2	RBL2	88	1.44755308902847e-06	16	53433977	53491648	Type1 hub genes
RBPJ	RBPJ	538	0	4	26163455	26435131	Type1 hub genes
RELA	RELA	162	4.48098794262542e-41	11	65653597	65663090	Type1 hub genes
RESP18	RESP18	96	2.66275845683297e-09	2	219327407	219333177	Type1 hub genes
RFT1	RFT1	92	6.75592262290763e-08	3	53088483	53130453	Type1 hub genes
RGS10	RGS10	540	0	10	119499817	119542719	Type1 hub genes
RGS9	RGS9	139	2.2117392902211e-28	17	65100812	65227703	Type1 hub genes
RHBDF2	RHBDF2	133	2.4940642936746e-25	17	76470891	76501790	Type1 hub genes
RHNO1	RHNO1	109	2.43927735486205e-14	12	2876258	2889524	Type1 hub genes
RHOA	RHOA	75	0.00872886899863762	3	49359139	49412998	Type1 hub genes
RHOB	RHOB	263	1.7567929682658e-111	2	20447074	20449440	Type1 hub genes
RHOBTB1	RHOBTB1	203	4.32355093898731e-67	10	60869438	61001440	Type1 hub genes
RHOQ	RHOQ	631	0	2	46541806	46584688	Type1 hub genes
RNF112	RNF112	228	9.12743372236574e-85	17	19411125	19417276	Type1 hub genes
RNF115	RNF115	97	1.15640838857851e-09	1	145738868	145824095	Type1 hub genes
RNF126	RNF126	134	7.87311856829823e-26	19	647526	663233	Type1 hub genes
RNF146	RNF146	221	1.08381732354175e-79	6	127266726	127288567	Type1 hub genes
RNF217	RNF217	114	1.85837719491456e-16	6	124962437	125092633	Type1 hub genes
RORA	RORA	209	3.2311311620967e-71	15	60488284	61229302	Type1 hub genes
ROS1	ROS1	394	1.11677451036749e-227	6	117287353	117425942	Type1 hub genes
RPA3	RPA3	97	1.15640838857851e-09	7	7636518	7718607	Type1 hub genes
RPH3A	RPH3A	241	1.95604203586703e-94	12	112570380	112898881	Type1 hub genes
RPL15	RPL15	79	0.000742607095443707	3	23916591	23924374	Type3 hub genes
RPL29	RPL29	295	1.10081687337055e-137	3	51993522	51995895	Type1 hub genes
RPL39L	RPL39L	202	2.07106798700338e-66	3	187120948	187180908	Type1 hub genes
RPRD1B	RPRD1B	142	5.97865772994158e-30	20	38033725	38127780	Type1 hub genes
RPS27A	RPS27A	950	0	2	55231903	55235853	Type1 hub genes
RPS6KA4	RPS6KA4	743	0	11	64359148	64372215	Type1 hub genes
RPS6KA5	RPS6KA5	124	5.69598841836459e-21	14	90847861	91060641	Type1 hub genes
RPS6KB1	RPS6KB1	153	6.27689609486061e-36	17	59893046	59950574	Type1 hub genes
RSPO3	RSPO3	319	2.46295032574955e-158	6	127118671	127199481	Type1 hub genes
RSPO4	RSPO4	377	2.2688902940482e-211	20	958452	1002311	Type1 hub genes
RTP4	RTP4	675	0	3	187368385	187372076	Type1 hub genes
RXRG	RXRG	165	7.71650036361695e-43	1	165400922	165445355	Type1 hub genes
RYK	RYK	192	1.00059051325581e-59	3	134065303	134250859	Type1 hub genes
S100A12	S100A12	170	7.86022855978377e-46	1	153373711	153375621	Type1 hub genes
S100A14	S100A14	283	1.13099001704614e-127	1	153614255	153616986	Type1 hub genes
S100A2	S100A2	136	7.67423208858209e-27	1	153561108	153567890	Type3 hub genes
S100A8	S100A8	510	0	1	153390032	153391073	Type1 hub genes
S100A9	S100A9	219	2.93328451625751e-78	1	153357854	153361023	Type1 hub genes
S1PR1	S1PR1	471	2.39049576953501e-305	1	101236865	101243713	Type1 hub genes
SAV1	SAV1	87	3.03075348484049e-06	14	50632058	50668306	Type1 hub genes
SCAP	SCAP	749	0	3	47413681	47477126	Type1 hub genes
SCARA3	SCARA3	82	0.000102969030771319	8	27633868	27676776	Type1 hub genes
SCN1A	SCN1A	75	0.00872886899863762	2	165984641	166149214	Type1 hub genes
SDK1	SDK1	153	6.27689609486061e-36	7	3301252	4269000	Type1 hub genes
SEC22C	SEC22C	102	1.53931164788885e-11	3	42547969	42601080	Type1 hub genes
SEH1L	SEH1L	156	1.27934812667575e-37	18	12947133	12987536	Type1 hub genes
SEMA3B	SEMA3B	134	7.87311856829823e-26	3	50267558	50277546	Type1 hub genes
SEMA3E	SEMA3E	967	0	7	83363238	83649139	Type1 hub genes
SEMA4C	SEMA4C	98	4.97191525661483e-10	2	96859718	96870757	Type1 hub genes
SEMA6A	SEMA6A	395	1.19847124970699e-228	5	116443555	116574823	Type1 hub genes
SENP1	SENP1	89	6.83819437613743e-07	12	48042897	48106079	Type1 hub genes
SENP2	SENP2	397	1.36980142562581e-230	3	185582496	185633551	Type1 hub genes
SETD2	SETD2	132	7.84224852507856e-25	3	47016429	47164113	Type1 hub genes
SFRP2	SFRP2	317	1.39014616240217e-156	4	153780591	153789083	Type1 hub genes
SGK1	SGK1	107	1.61200494539956e-13	6	134169248	134318112	Type1 hub genes
SGK3	SGK3	228	9.12743372236574e-85	8	66712734	66862022	Type1 hub genes
SH3GL1	SH3GL1	83	5.20521189073674e-05	19	4360370	4400547	Type1 hub genes
SHANK1	SHANK1	327	2.14284246487342e-165	19	50659255	50719802	Type1 hub genes
SHANK2	SHANK2	111	3.56049163476354e-15	11	70467854	71252577	Type1 hub genes
SHANK3	SHANK3	92	6.75592262290763e-08	22	50674415	50733298	Type1 hub genes
SHC1	SHC1	1254	0	1	154962298	154974395	Type1 hub genes
SHC4	SHC4	85	1.28484970447883e-05	15	48823741	48963919	Type1 hub genes
SHISA5	SHISA5	94	1.36930925604981e-08	3	48467798	48504826	Type1 hub genes
SIN3B	SIN3B	675	0	19	16829398	16880353	Type1 hub genes
SIRT1	SIRT1	356	1.09555041818501e-191	10	67884656	67918390	Type1 hub genes
SLC18A2	SLC18A2	312	3.1481515126864e-152	10	117241093	117279430	Type1 hub genes
SLC18A3	SLC18A3	458	7.97629375649357e-292	10	49610310	49612720	Type1 hub genes
SLC22A1	SLC22A1	228	9.12743372236574e-85	6	160121815	160158718	Type1 hub genes
SLC34A1	SLC34A1	217	7.79561776166813e-77	5	177379235	177398848	Type1 hub genes
SLC6A18	SLC6A18	223	3.93302879172852e-81	5	1225381	1246189	Type1 hub genes
SLC7A6	SLC7A6	212	2.61844977205728e-73	16	68264516	68301823	Type1 hub genes
SLURP1	SLURP1	139	2.2117392902211e-28	8	142740949	142742406	Type1 hub genes
SMARCA4	SMARCA4	766	0	19	10960932	11079426	Type1 hub genes
SMARCC1	SMARCC1	677	0	3	47585269	47782106	Type1 hub genes
SMC5	SMC5	267	1.14194389827781e-114	9	70258978	70354873	Type1 hub genes
SMC6	SMC6	91	1.47713083555075e-07	2	17663812	17800242	Type1 hub genes
SMO	SMO	125	1.92639882761799e-21	7	129188633	129213545	Type1 hub genes
SMYD3	SMYD3	120	4.018229234625e-19	1	245749342	246507312	Type1 hub genes
SNAPIN	SNAPIN	341	5.91703147300444e-178	1	153658703	153661852	Type1 hub genes
SNW1	SNW1	1137	0	14	77717599	77761207	Type1 hub genes
SNX25	SNX25	554	0	4	185204237	185370185	Type1 hub genes
SOCS2	SOCS2	176	1.66518321064206e-49	12	93569814	93583487	Type1 hub genes
SOCS5	SOCS5	92	6.75592262290763e-08	2	46698952	46780245	Type1 hub genes
SOS1	SOS1	865	0	2	38981549	39124345	Type1 hub genes
SOX4	SOX4	211	1.30978660011676e-72	6	21593751	21598619	Type1 hub genes
SPARCL1	SPARCL1	258	1.55401437422738e-107	4	87473335	87531061	Type1 hub genes
SPRR1A	SPRR1A	373	1.39682487416771e-207	1	152985231	152985500	Type1 hub genes
SPRR1B	SPRR1B	121	1.40345153009386e-19	1	153031203	153032900	Type1 hub genes
SPRY2	SPRY2	901	0	13	80335976	80341126	Type1 hub genes
SPRY3	SPRY3	97	1.15640838857851e-09	X	155612572	155782459	Type1 hub genes
SPRY4	SPRY4	135	2.46707020608205e-26	5	142310427	142326455	Type1 hub genes
SPTBN4	SPTBN4	93	3.05748047379803e-08	19	40466241	40576464	Type1 hub genes
SQSTM1	SQSTM1	82	0.000102969030771319	5	179806398	179838078	Type1 hub genes
SRGAP3	SRGAP3	186	8.00547617850954e-56	3	8980591	9363053	Type1 hub genes
SSH1	SSH1	77	0.00260978656870998	12	108778191	108857590	Type1 hub genes
SSTR1	SSTR1	226	2.62937670743321e-83	14	38207904	38213067	Type1 hub genes
ST6GALNAC1	ST6GALNAC1	155	4.71366822564234e-37	17	76624761	76643786	Type1 hub genes
ST8SIA2	ST8SIA2	81	0.000201319736434245	15	92393881	92468728	Type1 hub genes
STAC3	STAC3	87	3.03075348484049e-06	12	57243453	57251188	Type1 hub genes
STARD13	STARD13	217	7.79561776166813e-77	13	33103137	33350630	Type1 hub genes
STAT6	STAT6	119	1.14105217860474e-18	12	57095408	57132139	Type1 hub genes
STK11	STK11	1708	0	19	1177558	1228431	Type1 hub genes
STK3	STK3	246	3.09587986472741e-98	8	98371228	98942827	Type1 hub genes
STX16	STX16	131	2.4474952456905e-24	20	58651253	58679526	Type1 hub genes
STX1A	STX1A	144	5.200051313281e-31	7	73699206	73719672	Type1 hub genes
SULF2	SULF2	268	1.80635837553836e-115	20	47656348	47786616	Type1 hub genes
SUV39H1	SUV39H1	79	0.000742607095443707	X	48695554	48709016	Type1 hub genes
SYT1	SYT1	112	1.34230635971726e-15	12	78863993	79452008	Type1 hub genes
SYT10	SYT10	235	6.20470328248657e-90	12	33374238	33439819	Type1 hub genes
SYT11	SYT11	172	4.79483348386869e-47	1	155859567	155885199	Type1 hub genes
TAB2	TAB2	475	1.53429153730709e-309	6	149218641	149411613	Type1 hub genes
TAB3	TAB3	78	0.00140068085845026	X	30827442	30975084	Type1 hub genes
TAF9B	TAF9B	133	2.4940642936746e-25	X	78129748	78139650	Type1 hub genes
TAL2	TAL2	252	7.44830166943535e-103	9	105662457	105663124	Type1 hub genes
TANC1	TANC1	150	2.90514701423276e-34	2	158968640	159232659	Type1 hub genes
TAOK1	TAOK1	125	1.92639882761799e-21	17	29390363	29551903	Type1 hub genes
TAOK2	TAOK2	194	4.79827121192375e-61	16	29973868	29992261	Type1 hub genes
TAOK3	TAOK3	81	0.000201319736434245	12	118149801	118372907	Type1 hub genes
TAS2R5	TAS2R5	293	5.31214990247956e-136	7	141790217	141791367	Type1 hub genes
TBL1X	TBL1X	504	0	X	9463320	9741037	Type1 hub genes
TBL1XR1	TBL1XR1	922	0	3	177019340	177228000	Type1 hub genes
TBX3	TBX3	245	1.79660278963412e-97	12	114670255	114684175	Type1 hub genes
TBX4	TBX4	220	5.65117033432773e-79	17	61452404	61485110	Type1 hub genes
TBXA2R	TBXA2R	126	6.46390397161139e-22	19	3594507	3606875	Type1 hub genes
TCF3	TCF3	429	3.05228507017497e-262	19	1609290	1652615	Type1 hub genes
TCF7	TCF7	102	1.53931164788885e-11	5	134114681	134151865	Type1 hub genes
TCOF1	TCOF1	90	3.19536349509841e-07	5	150357629	150400308	Type1 hub genes
TCTN1	TCTN1	105	1.02694453700742e-12	12	110614027	110663431	Type1 hub genes
TDRD9	TDRD9	100	8.9210036201994e-11	14	103928456	104052667	Type1 hub genes
TEAD2	TEAD2	296	1.57663326271504e-138	19	49340595	49362457	Type1 hub genes
TELO2	TELO2	97	1.15640838857851e-09	16	1493344	1510457	Type1 hub genes
TERT	TERT	161	1.71418551193679e-40	5	1253147	1295068	Type1 hub genes
TET2	TET2	120	4.018229234625e-19	4	105145875	105279816	Type1 hub genes
TFE3	TFE3	341	5.91703147300444e-178	X	49028726	49043410	Type1 hub genes
TG	TG	313	4.26401520653242e-153	8	132866958	133134903	Type1 hub genes
TGFA	TGFA	595	0	2	70447284	70554193	Type1 hub genes
TGFBR1	TGFBR1	141	2.00618023483926e-29	9	99104038	99154192	Type1 hub genes
THAP6	THAP6	159	2.46251010676201e-39	4	75513946	75550473	Type1 hub genes
TICAM2	TICAM2	464	4.78539889147043e-298	5	115578496	115602479	Type1 hub genes
TMEM88	TMEM88	100	8.9210036201994e-11	17	7855066	7856099	Type1 hub genes
TMPRSS11F	TMPRSS11F	88	1.44755308902847e-06	4	68053198	68129869	Type1 hub genes
TNK2	TNK2	456	9.29387599631203e-290	3	195863364	195911945	Type1 hub genes
TNKS	TNKS	95	6.06936043057215e-09	8	9555912	9782346	Type1 hub genes
TNNI3K	TNNI3K	90	3.19536349509841e-07	1	74235387	74544428	Type1 hub genes
TNR	TNR	89	6.83819437613743e-07	1	175315194	175743616	Type1 hub genes
TPD52L1	TPD52L1	116	2.48557848312264e-17	6	125119049	125264407	Type1 hub genes
TRAIP	TRAIP	292	3.67139572322615e-135	3	49828601	49856574	Type1 hub genes
TRAK1	TRAK1	287	5.4987697813658e-131	3	42013802	42225890	Type1 hub genes
TRAK2	TRAK2	83	5.20521189073674e-05	2	201377207	201451500	Type1 hub genes
TRIM22	TRIM22	123	1.67084742121961e-20	11	5689697	5737089	Type1 hub genes
TRIM46	TRIM46	236	1.11444176935688e-90	1	155173787	155184971	Type1 hub genes
TRIO	TRIO	76	0.00480283625424563	5	14143342	14532128	Type1 hub genes
TRPC7	TRPC7	288	8.09428376675334e-132	5	136212745	136365545	Type1 hub genes
TRPV1	TRPV1	441	2.20570669673576e-274	17	3565444	3609411	Type1 hub genes
TSHR	TSHR	630	0	14	80954989	81146306	Type1 hub genes
TSPAN14	TSPAN14	207	7.82046047553955e-70	10	80454166	80533124	Type1 hub genes
TSPAN15	TSPAN15	76	0.00480283625424563	10	69451465	69507666	Type1 hub genes
TSPYL2	TSPYL2	168	1.25877029513469e-44	X	53082367	53088540	Type1 hub genes
TTN	TTN	78	0.00140068085845026	2	178525989	178830802	Type1 hub genes
TUBE1	TUBE1	143	1.76933206425627e-30	6	112070663	112087529	Type1 hub genes
TXK	TXK	163	1.16420334684637e-41	4	48066393	48134250	Type1 hub genes
TYRO3	TYRO3	934	0	15	41557675	41583589	Type1 hub genes
UBA52	UBA52	541	0	19	18571730	18577550	Type1 hub genes
UBB	UBB	173	1.17401269810739e-47	17	16380798	16382745	Type1 hub genes
UBC	UBC	310	1.69963370246989e-150	12	124911604	124917368	Type1 hub genes
UBE2C	UBE2C	276	6.19974194298731e-122	20	45812576	45816957	Type1 hub genes
UBE2K	UBE2K	246	3.09587986472741e-98	4	39698109	39782792	Type3 hub genes
UBE2N	UBE2N	200	4.68242963876656e-65	12	93405673	93441947	Type1 hub genes
UBP1	UBP1	483	5.71482768150695e-318	3	33388336	33441371	Type1 hub genes
ULK3	ULK3	310	1.69963370246989e-150	15	74836118	74843346	Type1 hub genes
UNC13C	UNC13C	201	9.87206701999733e-66	15	53978201	54628707	Type1 hub genes
USF1	USF1	231	5.71317111370371e-87	1	161039251	161045977	Type1 hub genes
USH2A	USH2A	83	5.20521189073674e-05	1	215622891	216423448	Type1 hub genes
USP51	USP51	91	1.47713083555075e-07	X	55484616	55489848	Type1 hub genes
USP9X	USP9X	198	1.03777497757064e-63	X	41085445	41236579	Type1 hub genes
VDAC3	VDAC3	326	1.65285143599561e-164	8	42391624	42405937	Type1 hub genes
VHL	VHL	153	6.27689609486061e-36	3	10141778	10153667	Type1 hub genes
VIP	VIP	113	5.01628464456828e-16	6	152750797	152759765	Type1 hub genes
WBP2	WBP2	279	2.19860724344825e-124	17	75845699	75856507	Type1 hub genes
WDR6	WDR6	155	4.71366822564234e-37	3	49007062	49015953	Type1 hub genes
WEE2	WEE2	97	1.15640838857851e-09	7	141708353	141731271	Type1 hub genes
WIF1	WIF1	298	3.20164402547331e-140	12	65050626	65121305	Type1 hub genes
WNT1	WNT1	177	3.98537177234308e-50	12	48978322	48982620	Type1 hub genes
WNT10B	WNT10B	538	0	12	48965340	48971735	Type1 hub genes
WNT16	WNT16	1030	0	7	121325367	121341104	Type1 hub genes
WNT2	WNT2	394	1.11677451036749e-227	7	117275451	117323152	Type1 hub genes
WNT3	WNT3	414	2.85418162366205e-247	17	46762506	46833154	Type1 hub genes
WNT5B	WNT5B	696	0	12	1529891	1647212	Type1 hub genes
WNT8A	WNT8A	180	5.28338070653094e-52	5	138083990	138092365	Type1 hub genes
XYLB	XYLB	133	2.4940642936746e-25	3	38346760	38421348	Type1 hub genes
YAP1	YAP1	562	0	11	102110447	102233424	Type1 hub genes
YEATS2	YEATS2	75	0.00872886899863762	3	183697797	183812624	Type1 hub genes
YWHAG	YWHAG	293	5.31214990247956e-136	7	76326799	76358991	Type1 hub genes
YWHAZ	YWHAZ	216	3.99128780990524e-76	8	100916523	100953388	Type1 hub genes
ZC3H12A	ZC3H12A	79	0.000742607095443707	1	37474580	37484377	Type1 hub genes
ZDHHC3	ZDHHC3	142	5.97865772994158e-30	3	44915257	44976185	Type1 hub genes
ZFP57	ZFP57	473	1.92324577748544e-307	6	29672483	29681155	Type1 hub genes
ZFP90	ZFP90	171	1.94699936380771e-46	16	68530090	68576072	Type1 hub genes
ZFPM2	ZFPM2	106	4.08756832609479e-13	8	104590733	105804539	Type1 hub genes
ZFYVE28	ZFYVE28	948	0	4	2269582	2418651	Type1 hub genes
ZGLP1	ZGLP1	511	0	19	10304803	10309880	Type1 hub genes
ZNF136	ZNF136	112	1.34230635971726e-15	19	12163064	12189871	Type1 hub genes
ZNF197	ZNF197	386	5.79119057556735e-220	3	44584888	44648471	Type1 hub genes
ZNF619	ZNF619	133	2.4940642936746e-25	3	40477113	40491053	Type1 hub genes
ZNF649	ZNF649	166	1.96874019378749e-43	19	51889235	51905040	Type1 hub genes
ZPR1	ZPR1	136	7.67423208858209e-27	11	116773799	116788039	Type1 hub genes
ABCC9	ABCC9	247	1.23607015835221e-56	12	21797389	21942543	Type2 hub genes
ABCF2	ABCF2	147	8.40263005413242e-12	7	151211484	151227205	Type2 hub genes
ABT1	ABT1	216	1.90265411773101e-40	6	26596953	26600739	Type2 hub genes
ACTA1	ACTA1	123	8.00267258229187e-05	1	229430365	229434104	Type2 hub genes
ACTBL2	ACTBL2	126	1.3547107859137e-05	5	57480018	57482811	Type2 hub genes
ACTL6B	ACTL6B	154	3.64940905554758e-14	7	100643097	100656448	Type2 hub genes
ACTN1	ACTN1	183	2.44911041161244e-25	14	68874128	68979440	Type2 hub genes
ACTN2	ACTN2	147	8.40263005413242e-12	1	236664141	236764631	Type2 hub genes
ACTN3	ACTN3	115	0.00643195801365456	11	66546395	66563334	Type2 hub genes
ACTN4	ACTN4	169	1.12215572055119e-19	19	38647649	38731589	Type2 hub genes
ADAM29	ADAM29	207	4.27258168789698e-36	4	174829668	174978180	Type2 hub genes
ADAMTSL4	ADAMTSL4	119	0.00076538339257967	1	150549369	150560937	Type2 hub genes
ADARB1	ADARB1	152	1.78344004420953e-13	21	45073853	45226560	Type2 hub genes
AGPAT1	AGPAT1	116	0.00382457917542049	6	32168212	32178096	Type2 hub genes
AGR2	AGR2	116	0.00382457917542049	7	16791811	16833433	Type2 hub genes
AKAP1	AKAP1	211	5.213908667176e-38	17	57085092	57121346	Type2 hub genes
ALDH1A3	ALDH1A3	264	3.06688878639251e-66	15	100877714	100916626	Type2 hub genes
ALDH5A1	ALDH5A1	180	4.38571520108497e-24	6	24494867	24537207	Type2 hub genes
AMY1C	AMY1C	128	3.98889396924657e-06	1	103745323	103758726	Type2 hub genes
APBA3	APBA3	162	4.97193081707324e-17	19	3750772	3761692	Type2 hub genes
APPBP2	APPBP2	147	8.40263005413242e-12	17	60443158	60526242	Type2 hub genes
AQP6	AQP6	204	1.10665728002007e-34	12	49967194	49977139	Type2 hub genes
ARC	ARC	192	3.19478702387631e-29	8	142611049	142614479	Type2 hub genes
ARID4B	ARID4B	146	1.7800344426302e-11	1	235131634	235328219	Type2 hub genes
ARPC5	ARPC5	133	1.64494852358754e-07	1	183620846	183635783	Type2 hub genes
ATP1A3	ATP1A3	270	9.59304332465538e-70	19	41966582	41997497	Type2 hub genes
ATP1B2	ATP1B2	237	3.22239304917701e-51	17	7646627	7657770	Type2 hub genes
ATP1B4	ATP1B4	248	3.47289253504707e-57	X	120362085	120383249	Type2 hub genes
ATP2B2	ATP2B2	132	3.15893287930846e-07	3	10324023	10708007	Type2 hub genes
ATP2B4	ATP2B4	122	0.000142421163153496	1	203626787	203744081	Type2 hub genes
ATP5F1B	ATP5F1B	182	6.44243894399972e-25	12	56638175	56645984	Type2 hub genes
ATP5MC1	ATP5MC1	127	7.37916590436374e-06	17	48892765	48895871	Type2 hub genes
ATP6V0B	ATP6V0B	121	0.000251465420927739	1	43974487	43978295	Type2 hub genes
BAG2	BAG2	151	3.9045845141444e-13	6	57172326	57189833	Type2 hub genes
BAZ1A	BAZ1A	119	0.00076538339257967	14	34752731	34875647	Type2 hub genes
BCAS2	BCAS2	259	2.30319384720027e-63	1	114567557	114581629	Type2 hub genes
BCHE	BCHE	155	1.63507447577374e-14	3	165772904	165837462	Type2 hub genes
BCS1L	BCS1L	134	8.50324274715815e-08	2	218658764	218663443	Type2 hub genes
BIK	BIK	115	0.00643195801365456	22	43110750	43129712	Type2 hub genes
BMS1	BMS1	151	3.9045845141444e-13	10	42782795	42834937	Type2 hub genes
BPTF	BPTF	127	7.37916590436374e-06	17	67825503	67984378	Type2 hub genes
BRD3	BRD3	124	4.46153599321869e-05	9	134030305	134068535	Type2 hub genes
BRIX1	BRIX1	130	1.13943454450418e-06	5	34915677	34925996	Type2 hub genes
BYSL	BYSL	210	1.57991358958719e-37	6	41921499	41933046	Type2 hub genes
CABP2	CABP2	160	2.68607198314712e-16	11	67518912	67524517	Type2 hub genes
CABP4	CABP4	164	8.98187514565775e-18	11	67452406	67461752	Type2 hub genes
CALCOCO2	CALCOCO2	146	1.7800344426302e-11	17	48831018	48866522	Type2 hub genes
CALM1	CALM1	248	3.47289253504707e-57	14	90396502	90408268	Type2 hub genes
CALM2	CALM2	194	4.13294588197969e-30	2	47160083	47176921	Type2 hub genes
CALM3	CALM3	131	6.02180709012225e-07	19	46601074	46610782	Type2 hub genes
CALML3	CALML3	320	4.40407428187447e-101	10	5524961	5526771	Type2 hub genes
CAMK1	CAMK1	183	2.44911041161244e-25	3	9757347	9769992	Type2 hub genes
CAMK2A	CAMK2A	146	1.7800344426302e-11	5	150219491	150290093	Type2 hub genes
CARNMT1	CARNMT1	217	6.10623303216412e-41	9	74980790	75028423	Type2 hub genes
CASP1	CASP1	427	5.59728080952639e-179	11	105025443	105035250	Type2 hub genes
CBX6	CBX6	142	3.3506786664939e-10	22	38861422	38872249	Type2 hub genes
CCDC120	CCDC120	127	7.37916590436374e-06	X	49053572	49069857	Type2 hub genes
CCHCR1	CCHCR1	150	8.49310695421436e-13	6	31142439	31158238	Type2 hub genes
CCL16	CCL16	223	6.06502166085893e-44	17	35976493	35981497	Type2 hub genes
CCL3	CCL3	160	2.68607198314712e-16	17	36088256	36090169	Type2 hub genes
CCT2	CCT2	188	1.79402118632108e-27	12	69585426	69601570	Type2 hub genes
CCT3	CCT3	167	6.59309804054617e-19	1	156308968	156367873	Type2 hub genes
CCT8L2	CCT8L2	124	4.46153599321869e-05	22	16590751	16592810	Type2 hub genes
CD6	CD6	131	6.02180709012225e-07	11	60971680	61020377	Type2 hub genes
CD79A	CD79A	117	0.00225546350456735	19	41877279	41881372	Type2 hub genes
CDC42	CDC42	162	4.97193081707324e-17	1	22025511	22101360	Type2 hub genes
CDC5L	CDC5L	254	1.57121044450537e-60	6	44387706	44450425	Type2 hub genes
CEBPZ	CEBPZ	146	1.7800344426302e-11	2	37201612	37231596	Type2 hub genes
CELA1	CELA1	174	1.21152190070814e-21	12	51328442	51346679	Type2 hub genes
CEP70	CEP70	187	4.84714251176609e-27	3	138494344	138594538	Type2 hub genes
CHD1	CHD1	143	1.62516393467174e-10	5	98853985	98929007	Type2 hub genes
CHD3	CHD3	134	8.50324274715815e-08	17	7884796	7912760	Type2 hub genes
CHD4	CHD4	125	2.46800989266997e-05	12	6570082	6614524	Type2 hub genes
CHKA	CHKA	135	4.36374073665416e-08	11	68052859	68121444	Type2 hub genes
CHRNA2	CHRNA2	617	0	8	27459756	27479883	Type2 hub genes
CKM	CKM	663	0	19	45306413	45322875	Type2 hub genes
CLCN5	CLCN5	144	7.82867716138393e-11	X	49922596	50099235	Type2 hub genes
CLDN10	CLDN10	329	4.23724718299074e-107	13	95433604	95579759	Type2 hub genes
CLEC11A	CLEC11A	135	4.36374073665416e-08	19	50723364	50725718	Type2 hub genes
CLGN	CLGN	138	5.64869754076132e-09	4	140388453	140427661	Type2 hub genes
CLIC3	CLIC3	161	1.15917735996931e-16	9	136994608	136996568	Type2 hub genes
CLIP4	CLIP4	154	3.64940905554758e-14	2	29097705	29189643	Type2 hub genes
CNOT3	CNOT3	120	0.000440475203929897	19	54137749	54155681	Type2 hub genes
COG6	COG6	116	0.00382457917542049	13	39655627	39791665	Type2 hub genes
CPNE3	CPNE3	172	7.5424787122227e-21	8	86514435	86561498	Type2 hub genes
CPNE4	CPNE4	179	1.13491443224763e-23	3	131533555	132285410	Type2 hub genes
CPNE5	CPNE5	130	1.13943454450418e-06	6	36740775	36839444	Type2 hub genes
CR1L	CR1L	431	3.88819489402307e-182	1	207645113	207738416	Type2 hub genes
CSNK2A1	CSNK2A1	119	0.00076538339257967	20	472498	543835	Type2 hub genes
CTRB1	CTRB1	181	1.68551215601603e-24	16	75218988	75226338	Type2 hub genes
CTSZ	CTSZ	159	6.18603598680055e-16	20	58985686	59008238	Type2 hub genes
CWF19L2	CWF19L2	131	6.02180709012225e-07	11	107326345	107457844	Type2 hub genes
CXCR4	CXCR4	141	6.86081361905251e-10	2	136114349	136118149	Type2 hub genes
CYP1B1	CYP1B1	121	0.000251465420927739	2	38066973	38109902	Type2 hub genes
DAXX	DAXX	132	3.15893287930846e-07	6	33318558	33323016	Type2 hub genes
DDX10	DDX10	125	2.46800989266997e-05	11	108665069	108940927	Type2 hub genes
DDX17	DDX17	124	4.46153599321869e-05	22	38483438	38507660	Type2 hub genes
DDX18	DDX18	165	3.78324699110318e-18	2	117814691	117832377	Type2 hub genes
DDX21	DDX21	262	4.38437544675948e-65	10	68956170	68985068	Type2 hub genes
DDX27	DDX27	148	3.94007914961387e-12	20	49219347	49244077	Type2 hub genes
DDX31	DDX31	155	1.63507447577374e-14	9	132592997	132670401	Type2 hub genes
DDX54	DDX54	160	2.68607198314712e-16	12	113157173	113185479	Type2 hub genes
DDX55	DDX55	212	1.71257936729761e-38	12	123602077	123620943	Type2 hub genes
DDX6	DDX6	172	7.5424787122227e-21	11	118747763	118791164	Type2 hub genes
DHX15	DHX15	129	2.13995933656615e-06	4	24517441	24584554	Type2 hub genes
DIO3	DIO3	443	1.04477889829604e-191	14	101561351	101563452	Type2 hub genes
DISC1	DISC1	119	0.00076538339257967	1	231626790	232041272	Type2 hub genes
DKC1	DKC1	171	1.86583206337741e-20	X	154762742	154777689	Type2 hub genes
DMAP1	DMAP1	122	0.000142421163153496	1	44213455	44220681	Type2 hub genes
DMP1	DMP1	187	4.84714251176609e-27	4	87650280	87664361	Type2 hub genes
DOCK4	DOCK4	142	3.3506786664939e-10	7	111726110	112206407	Type2 hub genes
DPEP2	DPEP2	163	2.11962451643784e-17	16	67987394	68000586	Type2 hub genes
DPM2	DPM2	179	1.13491443224763e-23	9	127935099	127937854	Type2 hub genes
DPP4	DPP4	136	2.22329399303405e-08	2	161992245	162074394	Type2 hub genes
DPYSL2	DPYSL2	175	4.81431637400342e-22	8	26514031	26658178	Type2 hub genes
DUSP1	DUSP1	158	1.41585308171914e-15	5	172768096	172771195	Type2 hub genes
DUSP10	DUSP10	299	1.78296631849371e-87	1	221701424	221742089	Type2 hub genes
DUSP11	DUSP11	233	4.20755929698766e-49	2	73762184	73780157	Type2 hub genes
DUSP16	DUSP16	155	1.63507447577374e-14	12	12473282	12562863	Type2 hub genes
DUSP2	DUSP2	118	0.0013192456364535	2	96143169	96145440	Type2 hub genes
DYNLL2	DYNLL2	133	1.64494852358754e-07	17	58083419	58095542	Type2 hub genes
EBNA1BP2	EBNA1BP2	128	3.98889396924657e-06	1	43164175	43270936	Type2 hub genes
EBP	EBP	130	1.13943454450418e-06	X	48521799	48528716	Type2 hub genes
EDN3	EDN3	146	1.7800344426302e-11	20	59300443	59325992	Type2 hub genes
EEA1	EEA1	115	0.00643195801365456	12	92770637	92929331	Type2 hub genes
EEF1A2	EEF1A2	297	3.26929644455576e-86	20	63488013	63499239	Type2 hub genes
EFNB1	EFNB1	129	2.13995933656615e-06	X	68829021	68842160	Type2 hub genes
EHHADH	EHHADH	128	3.98889396924657e-06	3	185190624	185281990	Type2 hub genes
EIF6	EIF6	146	1.7800344426302e-11	20	35278907	35284985	Type2 hub genes
ELANE	ELANE	233	4.20755929698766e-49	19	851014	856247	Type2 hub genes
ELAVL1	ELAVL1	295	5.91474367825583e-85	19	7958573	8005659	Type2 hub genes
ELAVL2	ELAVL2	289	3.22856064438367e-81	9	23690104	23826337	Type2 hub genes
ELAVL4	ELAVL4	217	6.10623303216412e-41	1	50024029	50203772	Type2 hub genes
ELF5	ELF5	350	1.50669479515438e-121	11	34478791	34525193	Type2 hub genes
ELK4	ELK4	136	2.22329399303405e-08	1	205597556	205632011	Type2 hub genes
EP400	EP400	120	0.000440475203929897	12	131949942	132080460	Type2 hub genes
ERGIC3	ERGIC3	138	5.64869754076132e-09	20	35542038	35557634	Type2 hub genes
F9	F9	116	0.00382457917542049	X	139530739	139563459	Type2 hub genes
FAU	FAU	131	6.02180709012225e-07	11	65120630	65122177	Type2 hub genes
FBL	FBL	156	7.27942854234952e-15	19	39834458	39846379	Type2 hub genes
FBLN5	FBLN5	129	2.13995933656615e-06	14	91869411	91947987	Type2 hub genes
FBXO2	FBXO2	210	1.57991358958719e-37	1	11637018	11655785	Type2 hub genes
FCER1A	FCER1A	124	4.46153599321869e-05	1	159289714	159308224	Type2 hub genes
FCER1G	FCER1G	131	6.02180709012225e-07	1	161215234	161220699	Type2 hub genes
FGF2	FGF2	157	3.22046529557462e-15	4	122826708	122898236	Type2 hub genes
FHL2	FHL2	138	5.64869754076132e-09	2	105357712	105438513	Type2 hub genes
FHL3	FHL3	116	0.00382457917542049	1	37996770	38005606	Type2 hub genes
FKBP9	FKBP9	616	0	7	32957404	33006930	Type2 hub genes
FN1	FN1	401	7.46938215482114e-159	2	215360440	215436073	Type2 hub genes
FTL	FTL	186	1.30270199559914e-26	19	48965309	48966879	Type2 hub genes
FTSJ3	FTSJ3	164	8.98187514565775e-18	17	63819433	63830012	Type2 hub genes
FXR2	FXR2	123	8.00267258229187e-05	17	7591230	7614897	Type2 hub genes
GABARAP	GABARAP	143	1.62516393467174e-10	17	7240008	7242449	Type2 hub genes
GABRG2	GABRG2	168	2.72801408988827e-19	5	162000057	162162977	Type2 hub genes
GABRG3	GABRG3	119	0.00076538339257967	15	26971181	27541984	Type2 hub genes
GAK	GAK	143	1.62516393467174e-10	4	849276	932373	Type2 hub genes
GAN	GAN	134	8.50324274715815e-08	16	81314944	81390809	Type2 hub genes
GATA2	GATA2	227	5.52154687760599e-46	3	128479427	128493201	Type2 hub genes
GCH1	GCH1	416	2.23272299481194e-170	14	54842008	54902826	Type2 hub genes
GIGYF1	GIGYF1	130	1.13943454450418e-06	7	100679507	100694250	Type2 hub genes
GJA8	GJA8	120	0.000440475203929897	1	147902795	147909269	Type2 hub genes
GJB6	GJB6	196	5.23848294881767e-31	13	20221962	20232365	Type2 hub genes
GNG8	GNG8	130	1.13943454450418e-06	19	46634076	46634685	Type2 hub genes
GNL2	GNL2	206	1.27026031862541e-35	1	37566816	37595937	Type2 hub genes
GNL3L	GNL3L	116	0.00382457917542049	X	54530183	54621521	Type2 hub genes
GOLGA2	GOLGA2	320	4.40407428187447e-101	9	128255829	128275995	Type2 hub genes
GOLGA6L9	GOLGA6L9	174	1.21152190070814e-21	15	82430018	82439153	Type2 hub genes
GORASP2	GORASP2	120	0.000440475203929897	2	170928464	170967130	Type2 hub genes
GOT1	GOT1	164	8.98187514565775e-18	10	99396870	99430624	Type2 hub genes
GPR17	GPR17	155	1.63507447577374e-14	2	127645864	127652639	Type2 hub genes
GRK1	GRK1	166	1.58404380777539e-18	13	113667219	113737736	Type2 hub genes
GRPR	GRPR	411	1.64743149801332e-166	X	16123565	16153518	Type2 hub genes
GSDME	GSDME	159	6.18603598680055e-16	7	24698355	24757940	Type2 hub genes
GSTA2	GSTA2	220	1.96392988428631e-42	6	52750087	52763475	Type2 hub genes
GTPBP2	GTPBP2	146	1.7800344426302e-11	6	43605316	43629264	Type2 hub genes
GTPBP4	GTPBP4	150	8.49310695421436e-13	10	988434	1019932	Type2 hub genes
GUCY2F	GUCY2F	230	1.55414225474272e-47	X	109372906	109482086	Type2 hub genes
GYPA	GYPA	158	1.41585308171914e-15	4	144109303	144140751	Type2 hub genes
HCST	HCST	146	1.7800344426302e-11	19	35902529	35904377	Type2 hub genes
HGS	HGS	188	1.79402118632108e-27	17	81683326	81703138	Type2 hub genes
HHLA1	HHLA1	197	1.85088383969549e-31	8	132061486	132111159	Type2 hub genes
HNRNPC	HNRNPC	169	1.12215572055119e-19	14	21209136	21269494	Type2 hub genes
HNRNPCL2	HNRNPCL2	230	1.55414225474272e-47	1	13115488	13116854	Type2 hub genes
HNRNPU	HNRNPU	145	3.74563757370064e-11	1	244840638	244864560	Type2 hub genes
HOXA1	HOXA1	149	1.83533767340451e-12	7	27092993	27096000	Type2 hub genes
HOXB1	HOXB1	173	3.03153337376392e-21	17	48528526	48531011	Type2 hub genes
HSF2BP	HSF2BP	254	1.57121044450537e-60	21	43529186	43659488	Type2 hub genes
HSP90AA1	HSP90AA1	122	0.000142421163153496	14	102080742	102139699	Type2 hub genes
HSP90AB1	HSP90AB1	126	1.3547107859137e-05	6	44246166	44253888	Type2 hub genes
HSPA1A	HSPA1A	155	1.63507447577374e-14	6	31815543	31817946	Type2 hub genes
HSPA2	HSPA2	148	3.94007914961387e-12	14	64535905	64546173	Type2 hub genes
HSPA5	HSPA5	115	0.00643195801365456	9	125234853	125241382	Type2 hub genes
HSPA8	HSPA8	252	2.0793663113981e-59	11	123057489	123063230	Type2 hub genes
HSPB1	HSPB1	161	1.15917735996931e-16	7	76302673	76304295	Type2 hub genes
HSPD1	HSPD1	267	5.51588697810725e-68	2	197486584	197516737	Type2 hub genes
HTR2C	HTR2C	177	7.4747914851628e-23	X	114584078	114910061	Type2 hub genes
HTR3A	HTR3A	117	0.00225546350456735	11	113975075	113990313	Type2 hub genes
HTT	HTT	204	1.10665728002007e-34	4	3041363	3243957	Type2 hub genes
ICAM4	ICAM4	144	7.82867716138393e-11	19	10286955	10288522	Type2 hub genes
IDO1	IDO1	117	0.00225546350456735	8	39902275	39928790	Type2 hub genes
IGHV3-30	IGHV3-30	168	2.72801408988827e-19	14	106335082	106335613	Type2 hub genes
IGHV3-53	IGHV3-53	122	0.000142421163153496	14	106592676	106593347	Type2 hub genes
IGLV1-44	IGLV1-44	120	0.000440475203929897	22	22380766	22381347	Type2 hub genes
IGLV5-48	IGLV5-48	144	7.82867716138393e-11	22	22352940	22353433	Type2 hub genes
IL12B	IL12B	230	1.55414225474272e-47	5	159314780	159330487	Type2 hub genes
IMMT	IMMT	554	1.76079037302035e-286	2	86143932	86195472	Type2 hub genes
IMP3	IMP3	138	5.64869754076132e-09	15	75639085	75648706	Type2 hub genes
IMP4	IMP4	141	6.86081361905251e-10	2	130342877	130347967	Type2 hub genes
IRF2	IRF2	250	2.70874470994222e-58	4	184387729	184474550	Type2 hub genes
IRF3	IRF3	213	5.59892513809494e-39	19	49659569	49665875	Type2 hub genes
IRF4	IRF4	189	6.60514462442005e-28	6	391752	411443	Type2 hub genes
IRS4	IRS4	136	2.22329399303405e-08	X	108719946	108736563	Type2 hub genes
ITGA1	ITGA1	175	4.81431637400342e-22	5	52787916	52959209	Type2 hub genes
ITGAE	ITGAE	115	0.00643195801365456	17	3714628	3801188	Type2 hub genes
ITGB2	ITGB2	148	3.94007914961387e-12	21	44885953	44931989	Type2 hub genes
ITGB4	ITGB4	152	1.78344004420953e-13	17	75721328	75757818	Type2 hub genes
ITGB5	ITGB5	156	7.27942854234952e-15	3	124761948	124901418	Type2 hub genes
ITPR3	ITPR3	125	2.46800989266997e-05	6	33620365	33696574	Type2 hub genes
ITSN2	ITSN2	137	1.12465595746443e-08	2	24202864	24360536	Type2 hub genes
IVL	IVL	130	1.13943454450418e-06	1	152908546	152911886	Type2 hub genes
JRK	JRK	123	8.00267258229187e-05	8	142657460	142681968	Type2 hub genes
KCNA4	KCNA4	157	3.22046529557462e-15	11	30009730	30017030	Type2 hub genes
KCNAB1	KCNAB1	118	0.0013192456364535	3	156037701	156539138	Type2 hub genes
KCNAB2	KCNAB2	119	0.00076538339257967	1	5990927	6101193	Type2 hub genes
KCNAB3	KCNAB3	132	3.15893287930846e-07	17	7921859	7929856	Type2 hub genes
KCTD19	KCTD19	146	1.7800344426302e-11	16	67289428	67326760	Type2 hub genes
KDM1A	KDM1A	219	6.2036532837293e-42	1	23019443	23083689	Type2 hub genes
KDM6B	KDM6B	128	3.98889396924657e-06	17	7834217	7854796	Type2 hub genes
KIFC3	KIFC3	192	3.19478702387631e-29	16	57758217	57863053	Type2 hub genes
KLRC1	KLRC1	119	0.00076538339257967	12	10442264	10454685	Type2 hub genes
KMT2A	KMT2A	157	3.22046529557462e-15	11	118436490	118526832	Type2 hub genes
KPNA1	KPNA1	139	2.8171083467009e-09	3	122421902	122514945	Type2 hub genes
KRR1	KRR1	208	1.43023201013194e-36	12	75490863	75511636	Type2 hub genes
KRT15	KRT15	211	5.213908667176e-38	17	41513745	41522529	Type2 hub genes
KRT27	KRT27	157	3.22046529557462e-15	17	40776808	40782550	Type2 hub genes
KRT31	KRT31	279	4.14102694725227e-75	17	41393721	41397608	Type2 hub genes
KRT34	KRT34	212	1.71257936729761e-38	17	41377669	41382306	Type2 hub genes
KRT35	KRT35	129	2.13995933656615e-06	17	41476689	41481140	Type2 hub genes
KRT37	KRT37	121	0.000251465420927739	17	41420547	41424585	Type2 hub genes
KRT38	KRT38	177	7.4747914851628e-23	17	41436154	41440983	Type2 hub genes
KRT40	KRT40	313	1.76980089434323e-96	17	40977715	40987135	Type2 hub genes
KRTAP5-9	KRTAP5-9	132	3.15893287930846e-07	11	71548420	71549608	Type2 hub genes
KXD1	KXD1	125	2.46800989266997e-05	19	18557762	18569387	Type2 hub genes
LAD1	LAD1	175	4.81431637400342e-22	1	201380833	201399915	Type2 hub genes
LARP7	LARP7	117	0.00225546350456735	4	112637107	112657592	Type2 hub genes
LGALS1	LGALS1	122	0.000142421163153496	22	37675636	37679802	Type2 hub genes
LGALS3	LGALS3	116	0.00382457917542049	14	55124110	55145423	Type2 hub genes
LHX3	LHX3	132	3.15893287930846e-07	9	136196250	136205128	Type2 hub genes
LIFR	LIFR	133	1.64494852358754e-07	5	38474668	38608354	Type2 hub genes
LILRB2	LILRB2	126	1.3547107859137e-05	19	54273812	54281184	Type2 hub genes
LILRB3	LILRB3	132	3.15893287930846e-07	19	54216278	54223506	Type2 hub genes
LIMK1	LIMK1	752	0	7	74082933	74122525	Type2 hub genes
LINC00474	LINC00474	117	0.00225546350456735	9	115888169	115925207	Type2 hub genes
LIPF	LIPF	121	0.000251465420927739	10	88664441	88678814	Type2 hub genes
LMNB2	LMNB2	115	0.00643195801365456	19	2427638	2456959	Type2 hub genes
LMO2	LMO2	209	4.76486834111709e-37	11	33858576	33892076	Type2 hub genes
LMOD1	LMOD1	137	1.12465595746443e-08	1	201896456	201946588	Type2 hub genes
LNX1	LNX1	453	8.6202932168504e-200	4	53459301	53701405	Type2 hub genes
LPA	LPA	164	8.98187514565775e-18	6	160531482	160664275	Type2 hub genes
LRRK2	LRRK2	239	2.74972884290278e-52	12	40196744	40369285	Type2 hub genes
LTBP1	LTBP1	286	2.27718960597214e-79	2	32946953	33399509	Type2 hub genes
MAFF	MAFF	166	1.58404380777539e-18	22	38200767	38216507	Type2 hub genes
MAGEA8	MAGEA8	115	0.00643195801365456	X	149881141	149885835	Type2 hub genes
MAGEA9	MAGEA9	143	1.62516393467174e-10	X	149781930	149787737	Type2 hub genes
MAGEB2	MAGEB2	215	5.90133108106958e-40	X	30215563	30220089	Type2 hub genes
MAGI3	MAGI3	191	8.81409815734137e-29	1	113390515	113685923	Type2 hub genes
MCM7	MCM7	182	6.44243894399972e-25	7	100092728	100101940	Type2 hub genes
MCRS1	MCRS1	119	0.00076538339257967	12	49556544	49568145	Type2 hub genes
MDFI	MDFI	305	2.67064837407082e-91	6	41636882	41654244	Type2 hub genes
MEOX1	MEOX1	142	3.3506786664939e-10	17	43640389	43661922	Type2 hub genes
MEOX2	MEOX2	398	1.41013467089075e-156	7	15611212	15686683	Type2 hub genes
MFAP1	MFAP1	131	6.02180709012225e-07	15	43804492	43824690	Type2 hub genes
MFSD14A	MFSD14A	273	1.61391817820843e-71	1	100038095	100083377	Type2 hub genes
MID2	MID2	191	8.81409815734137e-29	X	107825755	107931637	Type2 hub genes
MKRN1	MKRN1	192	3.19478702387631e-29	7	140453033	140479536	Type2 hub genes
MKRN3	MKRN3	117	0.00225546350456735	15	23565674	23630075	Type2 hub genes
MLANA	MLANA	135	4.36374073665416e-08	9	5890889	5910606	Type2 hub genes
MMP11	MMP11	375	1.84945575609667e-139	22	23768226	23784316	Type2 hub genes
MOBP	MOBP	287	5.53063634307159e-80	3	39467198	39529479	Type2 hub genes
MPHOSPH10	MPHOSPH10	120	0.000440475203929897	2	71130632	71150101	Type2 hub genes
MRPL12	MRPL12	121	0.000251465420927739	17	81703367	81707517	Type2 hub genes
MRPL2	MRPL2	137	1.12465595746443e-08	6	43054029	43059438	Type2 hub genes
MRPL4	MRPL4	127	7.37916590436374e-06	19	10251901	10260055	Type2 hub genes
MRPS11	MRPS11	132	3.15893287930846e-07	15	88467453	88480776	Type2 hub genes
MRPS15	MRPS15	137	1.12465595746443e-08	1	36455718	36464384	Type2 hub genes
MRPS7	MRPS7	171	1.86583206337741e-20	17	75261674	75266376	Type2 hub genes
MRPS9	MRPS9	116	0.00382457917542049	2	105038069	105099960	Type2 hub genes
MRTO4	MRTO4	115	0.00643195801365456	1	19251805	19260128	Type2 hub genes
MSH6	MSH6	273	1.61391817820843e-71	2	47695530	47810063	Type2 hub genes
MTF1	MTF1	212	1.71257936729761e-38	1	37809574	37859592	Type2 hub genes
MTUS2	MTUS2	252	2.0793663113981e-59	13	28820339	29505947	Type2 hub genes
MUC4	MUC4	463	5.704685386271e-208	3	195746765	195811973	Type2 hub genes
MVD	MVD	204	1.10665728002007e-34	16	88651935	88663161	Type2 hub genes
MVP	MVP	213	5.59892513809494e-39	16	29820394	29848039	Type2 hub genes
MX1	MX1	186	1.30270199559914e-26	21	41420020	41470071	Type2 hub genes
MXI1	MXI1	384	4.36129997810941e-146	10	110207605	110287365	Type2 hub genes
MYO3B	MYO3B	161	1.15917735996931e-16	2	170178145	170655171	Type2 hub genes
NDUFC2	NDUFC2	829	0	11	78068297	78079862	Type2 hub genes
NIFK	NIFK	138	5.64869754076132e-09	2	121726945	121736911	Type2 hub genes
NLRP12	NLRP12	314	3.92930506390419e-97	19	53793741	53824394	Type2 hub genes
NOC3L	NOC3L	119	0.00076538339257967	10	94333226	94362959	Type2 hub genes
NOC4L	NOC4L	166	1.58404380777539e-18	12	132144457	132152473	Type2 hub genes
NOL10	NOL10	117	0.00225546350456735	2	10570754	10689987	Type2 hub genes
NOP14	NOP14	120	0.000440475203929897	4	2937933	2963406	Type2 hub genes
NOP2	NOP2	161	1.15917735996931e-16	12	6556863	6568691	Type2 hub genes
NOP56	NOP56	142	3.3506786664939e-10	20	2652593	2658393	Type2 hub genes
NOP58	NOP58	155	1.63507447577374e-14	2	202265736	202303661	Type2 hub genes
NSA2	NSA2	170	4.58905902310677e-20	5	74766991	74780113	Type2 hub genes
NUP50	NUP50	212	1.71257936729761e-38	22	45163925	45188017	Type2 hub genes
NVL	NVL	120	0.000440475203929897	1	224227334	224330189	Type2 hub genes
OASL	OASL	146	1.7800344426302e-11	12	121017763	121039242	Type2 hub genes
OR2L2	OR2L2	144	7.82867716138393e-11	1	248030070	248042305	Type2 hub genes
OR4B1	OR4B1	145	3.74563757370064e-11	11	48216810	48217739	Type2 hub genes
OR4D2	OR4D2	201	2.74366809789901e-33	17	58166982	58171411	Type2 hub genes
OR5K1	OR5K1	132	3.15893287930846e-07	3	98463201	98472924	Type2 hub genes
OR5L1	OR5L1	213	5.59892513809494e-39	11	55811367	55812476	Type2 hub genes
OR5L2	OR5L2	210	1.57991358958719e-37	11	55827219	55828154	Type2 hub genes
OR5M1	OR5M1	197	1.85088383969549e-31	11	56609236	56614874	Type2 hub genes
OR6B1	OR6B1	217	6.10623303216412e-41	7	144000320	144008793	Type2 hub genes
OR6C1	OR6C1	200	7.92197389441658e-33	12	55314343	55322364	Type2 hub genes
OR7A10	OR7A10	207	4.27258168789698e-36	19	14840466	14848922	Type2 hub genes
OR7A17	OR7A17	201	2.74366809789901e-33	19	14878203	14886132	Type2 hub genes
OR7A2P	OR7A2P	161	1.15917735996931e-16	19	14863714	14867358	Type2 hub genes
OR7A5	OR7A5	207	4.27258168789698e-36	19	14826241	14835185	Type2 hub genes
OTOR	OTOR	196	5.23848294881767e-31	20	16748358	16770062	Type2 hub genes
PABPC1	PABPC1	182	6.44243894399972e-25	8	100685816	100722809	Type2 hub genes
PABPC5	PABPC5	130	1.13943454450418e-06	X	91434595	91438584	Type2 hub genes
PATJ	PATJ	268	1.43441220138703e-68	1	61742477	62178675	Type2 hub genes
PDCD11	PDCD11	229	5.13138857704583e-47	10	103396626	103446294	Type2 hub genes
PDZD2	PDZD2	216	1.90265411773101e-40	5	31639131	32110932	Type2 hub genes
PEG3	PEG3	169	1.12215572055119e-19	19	56810077	56840728	Type2 hub genes
PES1	PES1	205	3.75840567726927e-35	22	30576625	30607083	Type2 hub genes
PEX1	PEX1	144	7.82867716138393e-11	7	92487020	92528520	Type2 hub genes
PFKP	PFKP	160	2.68607198314712e-16	10	3066333	3137718	Type2 hub genes
PHACTR4	PHACTR4	177	7.4747914851628e-23	1	28369582	28500364	Type2 hub genes
PHC1	PHC1	116	0.00382457917542049	12	8913896	8941467	Type2 hub genes
PHC2	PHC2	183	2.44911041161244e-25	1	33323623	33431095	Type2 hub genes
PHETA2	PHETA2	130	1.13943454450418e-06	22	42074248	42079438	Type2 hub genes
PIBF1	PIBF1	143	1.62516393467174e-10	13	72782133	73016461	Type2 hub genes
PICK1	PICK1	344	2.30947364902338e-117	22	38056311	38075701	Type2 hub genes
PIEZO2	PIEZO2	238	9.43281727904955e-52	18	10666483	11149569	Type2 hub genes
PIGR	PIGR	186	1.30270199559914e-26	1	206928522	206946466	Type2 hub genes
PIK3C2A	PIK3C2A	124	4.46153599321869e-05	11	17077730	17207983	Type2 hub genes
PIP4K2A	PIP4K2A	125	2.46800989266997e-05	10	22534854	22714578	Type2 hub genes
PKLR	PKLR	133	1.64494852358754e-07	1	155289293	155301438	Type2 hub genes
PKM	PKM	120	0.000440475203929897	15	72199029	72231822	Type2 hub genes
PLA2G7	PLA2G7	258	8.56002630373138e-63	6	46704201	46735693	Type2 hub genes
PLEKHF2	PLEKHF2	137	1.12465595746443e-08	8	95133785	95156685	Type2 hub genes
PLSCR1	PLSCR1	136	2.22329399303405e-08	3	146515180	146544856	Type2 hub genes
PNMA1	PNMA1	127	7.37916590436374e-06	14	73711783	73714384	Type2 hub genes
PNMA2	PNMA2	157	3.22046529557462e-15	8	26504701	26514092	Type2 hub genes
POLL	POLL	120	0.000440475203929897	10	101578882	101588270	Type2 hub genes
POLR3D	POLR3D	392	4.69591940700064e-152	8	22245133	22254601	Type2 hub genes
POTEI	POTEI	135	4.36374073665416e-08	2	130459455	130509707	Type2 hub genes
PPP1CB	PPP1CB	130	1.13943454450418e-06	2	28751640	28802940	Type2 hub genes
PPP1CC	PPP1CC	120	0.000440475203929897	12	110719680	110742939	Type2 hub genes
PPP2R2B	PPP2R2B	149	1.83533767340451e-12	5	146580742	147084784	Type2 hub genes
PPP2R2C	PPP2R2C	129	2.13995933656615e-06	4	6320578	6563600	Type2 hub genes
PPP4C	PPP4C	151	3.9045845141444e-13	16	30075978	30085376	Type2 hub genes
PPP6C	PPP6C	138	5.64869754076132e-09	9	125146573	125189939	Type2 hub genes
PRCC	PRCC	617	0	1	156750610	156800815	Type2 hub genes
PRKN	PRKN	168	2.72801408988827e-19	6	161347417	162727775	Type2 hub genes
PRKRA	PRKRA	164	8.98187514565775e-18	2	178431292	178451512	Type2 hub genes
PRPF31	PRPF31	214	1.8219424498663e-39	19	54115410	54131719	Type2 hub genes
PRPF40B	PRPF40B	232	1.4072798398916e-48	12	49568218	49644666	Type2 hub genes
PRPS2	PRPS2	127	7.37916590436374e-06	X	12791355	12824222	Type2 hub genes
PSMA1	PSMA1	184	9.26016211150364e-26	11	14504874	14643635	Type2 hub genes
PTGES3	PTGES3	128	3.98889396924657e-06	12	56663341	56688408	Type2 hub genes
PTK7	PTK7	130	1.13943454450418e-06	6	43076307	43161719	Type2 hub genes
PTP4A3	PTP4A3	150	8.49310695421436e-13	8	141391995	141432454	Type2 hub genes
PTPN5	PTPN5	119	0.00076538339257967	11	18727928	18792721	Type2 hub genes
PUM3	PUM3	144	7.82867716138393e-11	9	2720469	2844095	Type2 hub genes
PURG	PURG	155	1.63507447577374e-14	8	30995802	31033715	Type2 hub genes
PWP2	PWP2	124	4.46153599321869e-05	21	44107373	44131181	Type2 hub genes
R3HCC1L	R3HCC1L	171	1.86583206337741e-20	10	98134624	98244897	Type2 hub genes
RAB10	RAB10	199	2.27605293417039e-32	2	26034084	26137454	Type2 hub genes
RAB28	RAB28	393	8.33156063460168e-153	4	13361354	13484365	Type2 hub genes
RAB36	RAB36	154	3.64940905554758e-14	22	23145366	23165663	Type2 hub genes
RAB4B	RAB4B	117	0.00225546350456735	19	40778216	40796942	Type2 hub genes
RACK1	RACK1	134	8.50324274715815e-08	5	181236897	181248096	Type2 hub genes
RAD51C	RAD51C	324	9.61809282353756e-104	17	58692573	58735611	Type2 hub genes
RBBP4	RBBP4	154	3.64940905554758e-14	1	32651142	32686211	Type2 hub genes
RBBP7	RBBP7	128	3.98889396924657e-06	X	16839283	16870362	Type2 hub genes
RBM19	RBM19	147	8.40263005413242e-12	12	113816738	113966325	Type2 hub genes
RBM25	RBM25	283	1.5565844738905e-77	14	73058532	73123899	Type2 hub genes
RBM28	RBM28	177	7.4747914851628e-23	7	128297685	128343908	Type2 hub genes
RBM34	RBM34	168	2.72801408988827e-19	1	235131183	235161283	Type2 hub genes
RBPMS	RBPMS	145	3.74563757370064e-11	8	30384511	30572256	Type2 hub genes
RECK	RECK	292	4.43753811210365e-83	9	36036913	36124455	Type2 hub genes
REL	REL	181	1.68551215601603e-24	2	60881521	60931612	Type2 hub genes
RETREG3	RETREG3	141	6.86081361905251e-10	17	42579513	42610623	Type2 hub genes
REXO4	REXO4	140	1.39510177598298e-09	9	133406059	133418096	Type2 hub genes
RGS1	RGS1	115	0.00643195801365456	1	192575763	192580024	Type2 hub genes
RHOG	RHOG	300	4.14298717757335e-88	11	3826978	3840959	Type2 hub genes
RNF4	RNF4	133	1.64494852358754e-07	4	2462220	2625320	Type2 hub genes
RNMT	RNMT	264	3.06688878639251e-66	18	13726660	13764556	Type2 hub genes
RNPS1	RNPS1	168	2.72801408988827e-19	16	2253116	2268397	Type2 hub genes
RPA1	RPA1	156	7.27942854234952e-15	17	1829702	1900082	Type2 hub genes
RPF1	RPF1	169	1.12215572055119e-19	1	84479259	84498352	Type2 hub genes
RPF2	RPF2	130	1.13943454450418e-06	6	110982015	111028263	Type2 hub genes
RPL11	RPL11	132	3.15893287930846e-07	1	23691742	23696835	Type2 hub genes
RPL13	RPL13	176	1.90233091521621e-22	16	89560677	89564542	Type2 hub genes
RPL13A	RPL13A	200	7.92197389441658e-33	19	49487510	49493057	Type2 hub genes
RPL17	RPL17	213	5.59892513809494e-39	18	49488453	49492508	Type2 hub genes
RPL18	RPL18	128	3.98889396924657e-06	19	48615328	48619184	Type2 hub genes
RPL19	RPL19	217	6.10623303216412e-41	17	39200283	39204840	Type2 hub genes
RPL23	RPL23	127	7.37916590436374e-06	17	38847860	38853764	Type2 hub genes
RPL23A	RPL23A	194	4.13294588197969e-30	17	28719985	28724359	Type2 hub genes
RPL26	RPL26	153	8.09347963755434e-14	17	8377516	8383213	Type2 hub genes
RPL26L1	RPL26L1	207	4.27258168789698e-36	5	172958729	172969771	Type2 hub genes
RPL27A	RPL27A	162	4.97193081707324e-17	11	8682788	8714759	Type2 hub genes
RPL28	RPL28	153	8.09347963755434e-14	19	55385932	55403250	Type2 hub genes
RPL3	RPL3	235	3.71346239453803e-50	22	39312882	39320389	Type2 hub genes
RPL35	RPL35	127	7.37916590436374e-06	9	124857880	124861981	Type2 hub genes
RPL35A	RPL35A	121	0.000251465420927739	3	197950190	197956610	Type2 hub genes
RPL36	RPL36	207	4.27258168789698e-36	19	5674947	5691875	Type2 hub genes
RPL37	RPL37	127	7.37916590436374e-06	5	40825262	40835222	Type2 hub genes
RPL37A	RPL37A	139	2.8171083467009e-09	2	216498825	216579180	Type2 hub genes
RPL4	RPL4	192	3.19478702387631e-29	15	66498015	66524532	Type2 hub genes
RPL7	RPL7	173	3.03153337376392e-21	8	73290242	73295789	Type2 hub genes
RPL7A	RPL7A	179	1.13491443224763e-23	9	133348218	133351426	Type2 hub genes
RPL7L1	RPL7L1	137	1.12465595746443e-08	6	42879616	42889925	Type2 hub genes
RPL8	RPL8	128	3.98889396924657e-06	8	144789765	144792587	Type2 hub genes
RPLP0	RPLP0	206	1.27026031862541e-35	12	120196699	120201235	Type2 hub genes
RPN1	RPN1	203	3.24273235865267e-34	3	128619969	128681075	Type2 hub genes
RPP38	RPP38	133	1.64494852358754e-07	10	15097180	15139818	Type2 hub genes
RPS10	RPS10	220	1.96392988428631e-42	6	34417454	34426069	Type2 hub genes
RPS12	RPS12	115	0.00643195801365456	6	132814569	132817564	Type2 hub genes
RPS13	RPS13	146	1.7800344426302e-11	11	17074388	17077715	Type2 hub genes
RPS14	RPS14	155	1.63507447577374e-14	5	150442635	150449739	Type2 hub genes
RPS16	RPS16	163	2.11962451643784e-17	19	39433137	39435949	Type2 hub genes
RPS19	RPS19	167	6.59309804054617e-19	19	41860255	41872925	Type2 hub genes
RPS2	RPS2	132	3.15893287930846e-07	16	1962058	1964841	Type2 hub genes
RPS25	RPS25	234	1.25264256212303e-49	11	119015712	119018691	Type2 hub genes
RPS29	RPS29	159	6.18603598680055e-16	14	49570984	49599164	Type2 hub genes
RPS3	RPS3	191	8.81409815734137e-29	11	75399515	75422280	Type2 hub genes
RPS3A	RPS3A	224	1.88590720831509e-44	4	151099624	151104642	Type2 hub genes
RPS5	RPS5	169	1.12215572055119e-19	19	58386400	58394806	Type2 hub genes
RPS6	RPS6	204	1.10665728002007e-34	9	19375715	19380236	Type2 hub genes
RPS8	RPS8	157	3.22046529557462e-15	1	44775251	44778779	Type2 hub genes
RPS9	RPS9	201	2.74366809789901e-33	19	54200809	54249003	Type2 hub genes
RPSA	RPSA	166	1.58404380777539e-18	3	39406716	39412542	Type2 hub genes
RRP8	RRP8	157	3.22046529557462e-15	11	6595072	6603616	Type2 hub genes
RRS1	RRS1	169	1.12215572055119e-19	8	66429014	66430733	Type2 hub genes
RSL1D1	RSL1D1	252	2.0793663113981e-59	16	11833850	11851580	Type2 hub genes
RUVBL1	RUVBL1	132	3.15893287930846e-07	3	128064778	128153914	Type2 hub genes
RUVBL2	RUVBL2	121	0.000251465420927739	19	48993562	49015970	Type2 hub genes
S100A6	S100A6	118	0.0013192456364535	1	153534599	153536244	Type2 hub genes
S100P	S100P	145	3.74563757370064e-11	4	6693878	6697170	Type2 hub genes
SAMSN1	SAMSN1	119	0.00076538339257967	21	14485228	14658821	Type2 hub genes
SCGB2A2	SCGB2A2	143	1.62516393467174e-10	11	62270158	62273160	Type2 hub genes
SCN7A	SCN7A	159	6.18603598680055e-16	2	166403573	166611482	Type2 hub genes
SCNM1	SCNM1	205	3.75840567726927e-35	1	151156664	151170296	Type2 hub genes
SDCBP	SDCBP	244	5.43970367468149e-55	8	58552924	58582859	Type2 hub genes
SEC31B	SEC31B	116	0.00382457917542049	10	100486646	100519864	Type2 hub genes
SERPINA6	SERPINA6	294	2.50310136323851e-84	14	94304248	94323389	Type2 hub genes
SERPINI2	SERPINI2	181	1.68551215601603e-24	3	167441789	167479004	Type2 hub genes
SF3B4	SF3B4	124	4.46153599321869e-05	1	149923317	149927803	Type2 hub genes
SGTA	SGTA	124	4.46153599321869e-05	19	2754715	2783362	Type2 hub genes
SI	SI	156	7.27942854234952e-15	3	164978898	165078496	Type2 hub genes
SLC22A4	SLC22A4	127	7.37916590436374e-06	5	132294394	132344190	Type2 hub genes
SLC22A7	SLC22A7	253	5.72712643154783e-60	6	43295694	43305538	Type2 hub genes
SLC25A17	SLC25A17	355	4.52936687980577e-125	22	40769630	40819399	Type2 hub genes
SLC31A1	SLC31A1	128	3.98889396924657e-06	9	113221544	113264492	Type2 hub genes
SMAD3	SMAD3	162	4.97193081707324e-17	15	67063763	67195173	Type2 hub genes
SMAD6	SMAD6	149	1.83533767340451e-12	15	66702236	66782849	Type2 hub genes
SMAD9	SMAD9	168	2.72801408988827e-19	13	36844831	36920765	Type2 hub genes
SMARCD1	SMARCD1	145	3.74563757370064e-11	12	50085200	50100707	Type2 hub genes
SNCB	SNCB	129	2.13995933656615e-06	5	176620082	176630556	Type2 hub genes
SNRPB	SNRPB	158	1.41585308171914e-15	20	2461634	2470853	Type2 hub genes
SNRPD3	SNRPD3	176	1.90233091521621e-22	22	24555958	24582052	Type2 hub genes
SNRPE	SNRPE	197	1.85088383969549e-31	1	203861599	203871152	Type2 hub genes
SNRPG	SNRPG	123	8.00267258229187e-05	2	70281362	70293740	Type2 hub genes
SNRPN	SNRPN	138	5.64869754076132e-09	15	24823637	24978723	Type2 hub genes
SNU13	SNU13	136	2.22329399303405e-08	22	41673933	41690504	Type2 hub genes
SRP14	SRP14	162	4.97193081707324e-17	15	40035690	40039181	Type2 hub genes
SRP68	SRP68	117	0.00225546350456735	17	76038775	76072517	Type2 hub genes
SRPK2	SRPK2	144	7.82867716138393e-11	7	105110704	105399308	Type2 hub genes
SRSF1	SRSF1	119	0.00076538339257967	17	58000919	58007346	Type2 hub genes
SRSF3	SRSF3	236	1.09620956375341e-50	6	36594353	36605600	Type2 hub genes
SRSF4	SRSF4	171	1.86583206337741e-20	1	29147743	29181900	Type2 hub genes
SRSF5	SRSF5	237	3.22239304917701e-51	14	69726900	69772005	Type2 hub genes
SRSF6	SRSF6	259	2.30319384720027e-63	20	43457893	43466046	Type2 hub genes
SSX3	SSX3	253	5.72712643154783e-60	X	48346427	48356707	Type2 hub genes
STOM	STOM	192	3.19478702387631e-29	9	121338987	121370304	Type2 hub genes
STX17	STX17	133	1.64494852358754e-07	9	99906654	99974534	Type2 hub genes
STX8	STX8	117	0.00225546350456735	17	9250471	9576591	Type2 hub genes
SUMO1	SUMO1	134	8.50324274715815e-08	2	202206182	202238599	Type2 hub genes
SURF6	SURF6	140	1.39510177598298e-09	9	133328776	133336188	Type2 hub genes
TCEANC	TCEANC	123	8.00267258229187e-05	X	13653189	13681964	Type2 hub genes
TCF4	TCF4	197	1.85088383969549e-31	18	55222185	55664787	Type2 hub genes
TFIP11	TFIP11	222	1.94182330081805e-43	22	26491225	26512505	Type2 hub genes
TLE5	TLE5	138	5.64869754076132e-09	19	3052910	3063107	Type2 hub genes
TP53	TP53	153	8.09347963755434e-14	17	7661779	7687538	Type2 hub genes
TRAF1	TRAF1	185	3.48251823420162e-26	9	120902393	120929173	Type2 hub genes
TRAF2	TRAF2	302	2.21477946974049e-89	9	136881912	136926607	Type2 hub genes
TRIM23	TRIM23	192	3.19478702387631e-29	5	65589690	65625975	Type2 hub genes
TRIM27	TRIM27	276	2.62752923784907e-73	6	28903002	28923988	Type2 hub genes
TRIM28	TRIM28	342	5.60579905752959e-116	19	58544064	58550722	Type2 hub genes
TRIM38	TRIM38	117	0.00225546350456735	6	25962802	25991231	Type2 hub genes
TRIM41	TRIM41	117	0.00225546350456735	5	181222499	181235808	Type2 hub genes
TRIM54	TRIM54	138	5.64869754076132e-09	2	27282429	27307439	Type2 hub genes
TRMT1	TRMT1	280	1.03082843025609e-75	19	13104902	13117567	Type2 hub genes
TUBB8	TUBB8	117	0.00225546350456735	10	46888	74163	Type2 hub genes
UBE2I	UBE2I	215	5.90133108106958e-40	16	1308880	1327018	Type2 hub genes
UBQLN1	UBQLN1	178	2.92070052659233e-23	9	83659968	83707958	Type2 hub genes
UBQLN2	UBQLN2	182	6.44243894399972e-25	X	56563627	56567868	Type2 hub genes
UBXN7	UBXN7	148	3.94007914961387e-12	3	196347662	196432430	Type2 hub genes
USHBP1	USHBP1	181	1.68551215601603e-24	19	17249171	17282786	Type2 hub genes
USP54	USP54	135	4.36374073665416e-08	10	73497538	73625994	Type2 hub genes
UTP23	UTP23	171	1.86583206337741e-20	8	116766505	116849463	Type2 hub genes
UTP4	UTP4	115	0.00643195801365456	16	69131291	69231130	Type2 hub genes
UTP6	UTP6	122	0.000142421163153496	17	31860904	31901708	Type2 hub genes
VCAM1	VCAM1	224	1.88590720831509e-44	1	100719742	100739045	Type2 hub genes
VPS37C	VPS37C	120	0.000440475203929897	11	61130257	61161615	Type2 hub genes
WDR36	WDR36	116	0.00382457917542049	5	111091716	111130502	Type2 hub genes
WDR46	WDR46	155	1.63507447577374e-14	6	33279108	33289247	Type2 hub genes
YBX1	YBX1	218	1.95074099419658e-41	1	42682418	42703805	Type2 hub genes
YBX2	YBX2	193	1.15203430630617e-29	17	7288263	7294639	Type2 hub genes
YTHDC2	YTHDC2	158	1.41585308171914e-15	5	113513694	113595285	Type2 hub genes
YWHAB	YWHAB	160	2.68607198314712e-16	20	44885702	44908532	Type2 hub genes
YWHAE	YWHAE	146	1.7800344426302e-11	17	1344275	1400222	Type2 hub genes
YWHAH	YWHAH	122	0.000142421163153496	22	31944522	31957603	Type2 hub genes
YWHAQ	YWHAQ	176	1.90233091521621e-22	2	9583967	9630997	Type2 hub genes
ZC3HAV1	ZC3HAV1	121	0.000251465420927739	7	139043515	139132122	Type2 hub genes
ZFP36L1	ZFP36L1	303	5.0954954665791e-90	14	68787660	68796253	Type2 hub genes
ZFP36L2	ZFP36L2	283	1.5565844738905e-77	2	43222402	43226606	Type2 hub genes
ZNF417	ZNF417	130	1.13943454450418e-06	19	57900296	57916610	Type2 hub genes
ZNF467	ZNF467	179	1.13491443224763e-23	7	149764182	149773588	Type2 hub genes
ZNF48	ZNF48	123	8.00267258229187e-05	16	30378106	30400108	Type2 hub genes
ZNF655	ZNF655	115	0.00643195801365456	7	99558406	99576453	Type2 hub genes
ZSCAN5A	ZSCAN5A	276	2.62752923784907e-73	19	56219670	56368383	Type2 hub genes
